# Supplementary material for: Interactions between immune cell types facilitate the evolution of immune traits
Source: Nature. 2024 Jun 12;632(8024):350–6. doi: 10.1038/s41586-024-07661-0 (PMC11306095; doi:10.1038/s41586-024-07661-0)
Supplement: Supplementary file 4 — Supplementary Tables 1–11. [file 41586_2024_7661_MOESM4_ESM.xlsx]

## Sheet: ED Table 1
Mouse strain	Exploration cohort	Validation cohort
129S1/SvImJ	1	0
A/J	1	0
C57BL/6J	1	0
CAST/EiJ	1	0
CC001.Unc	1	0
CC003.Unc	1	0
CC005.TauUnc	1	0
CC006.TauUnc	1	0
CC009.Unc	1	0
CC010.GeniUnc	1	0
CC012.GeniUnc	1	0
CC013.GeniUnc	1	0
CC014.Unc	1	0
CC016.GeniUnc	1	0
CC018.Unc	1	0
CC021.Unc	1	0
CC023.GeniUnc	1	0
CC027.GeniUnc	1	0
CC028.GeniUnc	1	0
CC029.Unc	1	0
CC030.GeniUnc	1	0
CC032.GeniUnc	1	0
CC033.GeniUnc	1	0
CC036.Unc	1	0
CC038.GeniUnc	1	0
CC040.TauUnc	1	0
CC041.TauUnc	1	0
CC042.GeniUnc	1	0
CC045.GeniUnc	1	0
CC046.Unc	1	0
CC051.TauUnc	1	0
CC057.Unc	1	0
CC059.TauUnc	1	0
CC062.Unc	1	0
NOD/ShiLtJ	1	0
NZO/HlLtJ	1	0
PWK/PhJ	1	0
WSB/EiJ	1	0
CC002.Unc	0	1
CC004.TauUnc	0	1
CC007.Unc	0	1
CC008.GeniUnc	0	1
CC011.Unc	0	1
CC015.Unc	0	1
CC020.GeniUnc	0	1
CC022.GeniUnc	0	1
CC024.GeniUnc	0	1
CC025.GeniUnc	0	1
CC035.Unc	0	1
CC037.TauUnc	0	1
CC039.Unc	0	1
CC044.Unc	0	1
CC049.TauUnc	0	1
CC052.GeniUnc	0	1
CC053.Unc	0	1
CC058.Unc	0	1
CC060.Unc	0	1
CC061.GeniUnc	0	1
CC065.Unc	0	1
CC070.TauUnc	0	1
CC072.TauUnc	0	1
CC074.Unc	0	1

## Sheet: ED Table 2
Cat #	Antibody	Clone	Vendor	Population	Dilution
109202	TCRb	H57-597	Biolegend	Tcells	1 mg/ml
105802	CD117	2B8	Biolegend	Stem/progenitor cells	1 mg/ml
108902	CD49b	DX5	Biolegend	Nkcells	1 mg/ml
115502	CD19	6D5	Biolegend	Bcells	1 mg/ml
103120	CD45	30-F11	Biolegend	Leukocytes	1 mg/ml
100506	CD4	RM4-5	Biolegend	CD4Tcells	1 mg/ml
127602	Ly6g	1A8	Biolegend	Granulocytes	1 mg/ml
128002	Ly6c	HK1.4	Biolegend	Monocytes	1 mg/ml
100716	CD8	53-6.7	Biolegend	CD8Tcells	1 mg/ml
135502	CD115	AFS98	Biolegend	Monocytes	1 mg/ml
143202	CD43	S11	Biolegend	Bcell differentiation	1 mg/ml
108102	Sca-1	D7	Biolegend	Stem/progenitor cells	1 mg/ml
107602	IA-IE	M5/114.15.2	Biolegend	Antigen presenting cells	1 mg/ml
101202	CD11b	M1/70	Biolegend	Myeloid cells	1 mg/ml

## Sheet: ED Table 3
Strain	NKcells	Monocytes	Granulocytes	lateB	proB	CD4_Tcells	CD8_Tcells	Stem	Bcells
CC001.Unc	1	0	0	1	1	1	1	1	1
CC003.Unc	1	1	1	1	1	1	1	1	1
CC005.TauUnc	1	1	1	1	1	1	1	1	1
CC006.TauUnc	1	1	1	1	1	1	1	1	1
CC009.Unc	1	1	1	0	0	1	1	1	1
CC010.GeniUnc	1	1	1	1	1	1	1	1	1
CC012.GeniUnc	1	0	0	1	1	1	1	0	1
CC013.GeniUnc	1	1	1	0	0	1	1	1	1
CC014.Unc	1	0	0	1	1	1	1	0	1
CC016.GeniUnc	1	1	1	0	0	1	1	1	1
CC018.Unc	1	1	1	1	1	1	1	1	1
CC021.Unc	1	1	1	0	0	1	1	1	1
CC023.GeniUnc	1	1	1	1	1	1	1	1	1
CC027.GeniUnc	1	1	1	1	1	1	1	0	1
CC028.GeniUnc	1	1	1	1	1	1	1	0	1
CC029.Unc	1	0	0	1	1	1	1	0	1
CC030.GeniUnc	1	1	1	1	1	1	1	1	1
CC032.GeniUnc	1	0	0	1	1	1	1	0	1
CC033.GeniUnc	1	1	1	0	0	1	1	1	1
CC036.Unc	1	1	1	1	1	1	1	1	1
CC038.GeniUnc	1	1	1	1	1	1	1	1	1
CC040.TauUnc	1	1	1	1	1	1	1	1	1
CC041.TauUnc	1	1	1	1	1	1	1	1	1
CC042.GeniUnc	1	1	1	0	0	1	1	1	1
CC045.GeniUnc	1	1	1	1	1	1	1	1	1
CC046.Unc	1	1	1	1	1	1	1	1	1
CC051.TauUnc	1	1	1	1	1	1	1	1	1
CC057.Unc	1	0	0	0	0	1	1	1	1
CC059.TauUnc	1	1	1	1	1	1	1	1	1
CC062.Unc	1	1	1	0	0	1	1	1	1
129S1/SvImJ	1	1	1	1	1	1	1	1	1
A/J	1	1	1	1	1	1	1	0	1
C57BL/6J	1	1	1	1	1	1	1	1	1
CAST/EiJ	1	0	0	0	0	1	1	0	1
NOD/ShiLtJ	1	1	1	1	1	1	1	1	1
NZO/HlLtJ	1	1	1	1	1	1	1	1	1
PWK/PhJ	1	0	0	0	0	1	1	1	1
WSB/EiJ	1	1	1	0	0	1	1	1	1

## Sheet: ED Table 4
Strain	NKcells	Granulocytes	Monocytes	ProB	LateB	CD8Tcells	CD4Tcells	StemCells	Bcells
CC001.Unc	0.00677201	0.0174531	0.000165171	0.0167373	0.272257	0.0191598	0.00539558	0.000385399	0.394979
CC001.Unc	0.0123663	0.0539743	0	0.0249482	0.372002	0.0109242	0.0108579	0.000414422	0.480646
CC003.Unc	0.0116039	0.502421	0.0546632	0.0168305	0.267322	0.00719252	0.00680892	0.0016303	0.365284
CC003.Unc	0.0202827	0.483819	0.0629593	0.017263	0.232009	0.00494375	0.00873841	0.000614628	0.339088
CC005.TauUnc	0.00618367	0.599918	0.0273666	0.0091733	0.175085	0.0012691	0.00108172	0.000161832	0.235303
CC005.TauUnc	0.0136523	0.469992	0.031495	0.00892133	0.305758	0.00378481	0.00513652	0.000405515	0.327753
CC006.TauUnc	0.00408136	0.230783	0.0298136	0.0166965	0.294251	0.0175695	0.0166528	0.000327382	0.497075
CC006.TauUnc	0.0101182	0.377868	0.0296347	0.0129848	0.285129	0.0182206	0.0249617	0.000392686	0.383562
CC009.Unc	0.0260519	0.427205	0.0289337	0	0.377983	0.00518732	0.00449568	0	0.377983
CC009.Unc	0.0220453	0.460398	0.0280302	0	0.364091	0.00403569	0.00343171	0.000164722	0.364173
CC009.Unc	0.0175267	0.455188	0.0327504	0	0.373722	0.00421579	0.00331798	7.81e-05	0.373722
CC010.GeniUnc	0.0105532	0.459983	0.0773302	0.0353795	0.270844	0.0106843	0.00935697	0.000442449	0.36135
CC010.GeniUnc	0.0170289	0.46944	0.0625197	0.0289454	0.281155	0.00655519	0.00739015	0.00133301	0.362682
CC012.GeniUnc	0.0110113	0.0199092	0.00013347	0.0210215	0.322863	0.00367042	0.00756329	8.9e-05	0.44421
CC012.GeniUnc	0.0154248	0.0793725	0.00172549	0.0137516	0.374092	0.00426144	0.0136993	0.000130719	0.465046
CC013.GeniUnc	0.0104014	0.534173	0.0347048	0.000421272	0.340127	0.00496499	0.00739232	0.000310939	0.342364
CC013.GeniUnc	0.0151328	0.456128	0.0327986	0	0.344807	0.00617003	0.00753394	0.00084432	0.344807
CC014.Unc	0.0125529	0.0400249	0.000348692	0.0123039	0.331681	0.0075467	0.0100623	2.49e-05	0.39736
CC014.Unc	0.00949791	0.0282703	7.45e-05	0.0248808	0.322259	0.00771007	0.00625745	0	0.425656
CC016.GeniUnc	0.00670006	0.540878	0.0570267	7.61e-05	0.264683	0.0276073	0.010644	0.000243639	0.265048
CC018.Unc	0.0176219	0.324296	0.0198635	0.019569	0.184368	0.00898277	0.0167711	0.000278155	0.384557
CC018.Unc	0.0124748	0.401425	0.02391	0.0169082	0.234544	0.00779673	0.00905033	9.17e-05	0.316058
CC021.Unc	0.0236177	0.542666	0.0338151	6.01e-05	0.304817	0.0133601	0.00597657	0.00040886	0.30513
CC023.GeniUnc	0.00868897	0.476818	0.032079	0.0154032	0.35559	0.00267691	0.00787713	0.000197477	0.4296
CC023.GeniUnc	0.019289	0.382186	0.0332829	0.0277988	0.36441	0.00189107	0.0104009	0.000850983	0.470594
CC027.GeniUnc	0.0154906	0.527479	0.0362384	0.0222584	0.2796	0.00993706	0.00974454	0	0.357719
CC027.GeniUnc	0.017784	0.417424	0.0426616	0.0249775	0.307223	0.00899191	0.0142871	0	0.390748
CC028.GeniUnc	0.0146742	0.57064	0.067643	0.0260415	0.187664	0.000915291	0.00366117	0	0.287195
CC028.GeniUnc	0.0111042	0.602002	0.0795558	0.029806	0.138766	0.000511378	0.00281258	0	0.237133
CC029.Unc	0.00753492	0.0237397	6.31e-05	0.012863	0.190958	0.0309278	0.00860683	0	0.260727
CC029.Unc	0.00929375	0.0188311	3.48e-05	0.0133663	0.273139	0.0191792	0.00584775	0	0.351213
CC030.GeniUnc	0.0131555	0.322968	0.0743146	0.0260031	0.362462	0.00421256	0.0125677	0.00188935	0.456692
CC030.GeniUnc	0.0157909	0.280084	0.0661585	0.0259325	0.430166	0.00626191	0.0118432	0.00279063	0.505309
CC032.GeniUnc	0.0185529	0.455894	0.000122131	0.0158105	0.29699	0.00340857	0.00401923	3.33e-05	0.372234
CC032.GeniUnc	0.0204468	0.0808408	0.000249047	0.0196498	0.33736	0.00597714	0.00767066	2.49e-05	0.410754
CC033.GeniUnc	0.0234414	0.377012	0.0516785	0.000159194	0.493941	0.00119396	0.00429825	9.95e-05	0.494896
CC033.GeniUnc	0.0258496	0.341055	0.0528214	0.000120231	0.520559	0.00136262	0.00504969	0.000320616	0.52104
CC033.GeniUnc	0.0207803	0.300545	0.0499982	1.79e-05	0.568754	0.000752392	0.00379779	0.000591165	0.569077
CC036.Unc	0.00823372	0.417266	0.039425	0.0164868	0.377337	0.00298351	0.0116435	0.000523083	0.45208
CC036.Unc	0.00657976	0.440085	0.031136	0.0162752	0.333805	0.00135285	0.00739966	0.000778912	0.442545
CC038.GeniUnc	0.0219068	0.380338	0.0370915	0.0260181	0.261591	0.00210065	0.00396123	0.000120037	0.38799
CC038.GeniUnc	0.0270986	0.422498	0.0476936	0.0240877	0.252921	0.00144526	0.00710587	0.000120438	0.374684
CC040.TauUnc	0.00263132	0.553073	0.0303843	0.0240294	0.14373	0.00228378	0.00551087	0.000347533	0.246401
CC040.TauUnc	0.00589243	0.464583	0.03128	0.0176773	0.249551	0.00229847	0.0110744	0.00064775	0.337937
CC041.TauUnc	0.0430314	0.511823	0.0411774	0.0354204	0.207741	0.00308993	0.00243942	0.000975768	0.324573
CC041.TauUnc	0.0282019	0.422721	0.0453409	0.0260228	0.254767	0.00234666	0.00195555	0.00071238	0.38509
CC042.GeniUnc	0.0108459	0.415691	0.0810367	1.54e-05	0.392125	0.00769656	0.00932498	0.000337973	0.392494
CC042.GeniUnc	0.0197792	0.362492	0.052045	0	0.452547	0.0102852	0.00994118	0.000584775	0.452754
CC045.GeniUnc	0.0154694	0.519598	0.0596335	0.0288254	0.219622	0.0270388	0.0125063	0.000435758	0.29686
CC045.GeniUnc	0.0201596	0.419202	0.0578191	0.0485106	0.243777	0.0245745	0.0139894	0.00138298	0.35117
CC046.Unc	0.0109727	0.408381	0.0138653	0.0240268	0.2346	0.0188927	0.0391623	0.000202803	0.373221
CC046.Unc	0.00896172	0.355396	0.0265011	0.0268852	0.28669	0.0215935	0.0478385	4.27e-05	0.420433
CC051.TauUnc	0.0304541	0.429604	0.0488438	0.0279197	0.173174	0.0153737	0.0065558	6.28e-05	0.293838
CC051.TauUnc	0.0318652	0.334033	0.0563284	0.0318652	0.24794	0.0147514	0.00677201	0.000157489	0.345687
CC057.Unc	0.00300335	0.538556	0.0341655	0.000133907	0.367633	0.00279292	0.00732664	3.83e-05	0.368283
CC059.TauUnc	0.0292458	0.437688	0.0406081	0.0316063	0.168274	0.00376075	0.00268054	0.000240048	0.287658
CC059.TauUnc	0.0292877	0.378357	0.0458795	0.0226877	0.251398	0.0040792	0.00593547	0.000252085	0.33053
CC062.Unc	0.0112018	0.435379	0.0254433	0	0.397692	0.0112018	0.00453138	0	0.397777
CC062.Unc	0.00817786	0.372154	0.032095	8.22e-05	0.401496	0.00501356	0.00341086	4.11e-05	0.402071
129S1/SvImJ	0.0175653	0.472686	0.05938	0.0111476	0.264845	0.0115362	0.0117583	0.000244271	0.0211742
129S1/SvImJ	0.0208463	0.516418	0.0539118	0.00969329	0.197769	0.0178284	0.0134984	0.000147614	0.00827969
129S1/SvImJ	0.0198315	0.591696	0.0571069	0.00888771	0.144359	0.0278238	0.0255687	0.000298468	0.0107271
A/J	0.0096749	0.67761	0.0342978	0.0232473	0.117566	0.00197166	0.00160484	4.59e-05	0.21702
A/J	0.00739321	0.644304	0.0301205	0.0208105	0.168401	0.00410734	0.00301205	0.000273823	0.26506
A/J	0.00918696	0.681278	0.0366206	0.0300645	0.116524	0.00282186	0.00271578	0	0.232772
C57BL/6J	0.0138768	0.575736	0.0601493	0.0102828	0.196371	0.00905983	0.00626451	0.000623955	0.195321
C57BL/6J	0.0137836	0.505895	0.075442	0.0176674	0.208887	0.0121337	0.00812296	0.000647298	0.272436
C57BL/6J	0.0161304	0.520983	0.0769011	0.0121272	0.202294	0.011303	0.00709804	0.00063916	0.22908
CAST/EiJ	0.00487365	0.0271723	0.000333812	0.000267049	0.375438	0.00273726	0.00413927	0	0.326091
CAST/EiJ	0.00574967	0.0295592	9.83e-05	4.91e-05	0.454199	0.00292398	0.00604452	0	0.414214
CAST/EiJ	0.00513978	0.0269525	0.00012536	0	0.48176	0.00213113	0.0047637	0	0.289325
NOD/ShiLtJ	0.0185583	0.60035	0.0340305	0.0166399	0.117126	0.0133244	0.0175365	4.17e-05	0.00312959
NOD/ShiLtJ	0.0196399	0.558033	0.031233	0.0109793	0.225791	0.0122068	0.0130933	6.82e-05	0.00558707
NOD/ShiLtJ	0.0184802	0.572258	0.0386236	0.0191455	0.163882	0.0113838	0.0106446	0.000110881	0.00974025
NZO/HlLtJ	0.0265073	0.486331	0.0365904	0.0308732	0.22947	0.00753638	0.00462578	0.000259875	0.0344827
NZO/HlLtJ	0.026939	0.405618	0.0272743	0.0197672	0.356708	0.00520821	0.00314887	0.000311295	0.0597701
NZO/HlLtJ	0.0271559	0.496606	0.038856	0.0160335	0.201791	0.00938899	0.00231114	0.000433338	0.0461538
PWK/PhJ	0.0110381	0.0506874	0	3.98e-05	0.275035	0.00729229	0.00749153	0.000996214	0.136612
PWK/PhJ	0.00847388	0.0206436	0	6.13e-05	0.352248	0.00984196	0.00792257	0.00108221	0.109959
PWK/PhJ	0.011217	0.0394905	0	0	0.427008	0.0133355	0.0113528	0.00119504	0.089613
WSB/EiJ	0.0150987	0.441094	0.0367472	0	0.397712	0.0233498	0.0119088	0.000382783	0.0163934
WSB/EiJ	0.0074788	0.580108	0.0292984	0	0.326677	0.00647648	0.00262143	7.71e-05	0.0119046

## Sheet: ED Table 5
Alias	NKcells	Granulocytes	Monocytes	proB	LateB	CD8Tcells	CD4Tcells	StemCells	Bcells
CC002.Unc	1	1	1	0	0	1	1	1	1
CC004.TauUnc	1	1	1	1	1	1	1	1	1
CC007.Unc	1	1	1	0	0	1	1	1	1
CC008.GeniUnc	1	1	1	0	0	1	1	1	1
CC011.Unc	1	1	1	0	0	1	1	1	1
CC015.Unc	1	1	1	1	1	1	1	1	1
CC020.GeniUnc	1	1	1	0	0	1	1	1	1
CC022.GeniUnc	1	1	1	1	1	1	1	1	1
CC024.GeniUnc	1	1	1	1	1	1	1	1	1
CC025.GeniUnc	1	1	1	1	1	1	1	1	1
CC035.Unc	1	1	1	0	0	1	1	1	1
CC037.TauUnc	1	1	1	1	1	1	1	1	1
CC039.Unc	1	1	1	0	0	1	1	1	1
CC044.Unc	1	0	0	1	1	1	1	1	1
CC049.TauUnc	1	1	1	1	1	1	1	1	1
CC052.GeniUnc	1	1	1	0	0	1	1	1	1
CC053.Unc	1	1	1	1	1	1	1	1	1
CC058.Unc	1	1	1	1	1	1	1	0	1
CC060.Unc	1	1	1	1	1	1	1	1	1
CC061.GeniUnc	1	1	1	1	1	1	1	1	1
CC065.Unc	1	1	1	1	1	1	1	1	1
CC070.TauUnc	1	1	1	0	0	1	1	1	1
CC072.TauUnc	1	1	1	1	1	1	1	1	1
CC074.Unc	1	1	1	1	1	1	1	1	1

## Sheet: ED Table 6
Strain	NKcells	Granulocytes	Monocytes	ProB	LateB	CD8Tcells	CD4Tcells	StemCells	Bcells
CC002.Unc	0.0105235	0.61053	0.029893	0.0131963	0.31245	0.0053568	0.0077724	0.000391416	0.42378
CC002.Unc	0.0132262	0.583673	0.0398911	0.0161611	0.33025	0.00187291	0.00476917	0.000656485	0.420556
CC004.TauUnc	0.00303697	0.524288	0.058067	0.0278642	0.372379	0.00309772	0.00748614	0.00233847	0.416278
CC004.TauUnc	0.0044383	0.506577	0.0786816	0.0273719	0.376732	0.0023865	0.00651921	0.000873108	0.44025
CC007.Unc	0.00747099	0.550837	0.0360067	0.00842342	0.342515	0.00216461	0.0101675	0.00742152	0.404671
CC007.Unc	0.00966419	0.616922	0.047086	0.01423	0.268161	0.00318363	0.00866718	0.00851989	0.308008
CC008.GeniUnc	0.0055021	0.363917	0.0415547	0.0242318	0.562671	0.00118082	0.00282642	0.000376856	0.616574
CC008.GeniUnc	0.00863979	0.449792	0.0558972	0.019757	0.45949	0.00418295	0.00331151	0.000385927	0.500934
CC011.Unc	0.00920071	0.582897	0.0802352	0.0144126	0.288238	0.00398883	0.00658782	0.000264069	0.365943
CC011.Unc	0.0123088	0.518878	0.0693135	0.017925	0.34125	0.00806755	0.0140598	0.000246436	0.422574
CC015.Unc	0.0217079	0.599678	0.0456141	0.0156502	0.278755	0.00696951	0.011416	0.000462136	0.333837
CC015.Unc	0.0159383	0.586903	0.0502128	0.0164611	0.277892	0.0169299	0.0172725	0.000234386	0.353941
CC020.GeniUnc	0.00837619	0.492216	0.0501864	0.0156921	0.412147	0.0021559	0.00987825	0.000759865	0.4122
CC020.GeniUnc	0.0109271	0.535556	0.0510508	0.0167953	0.361157	0.00322319	0.00964068	0.00122857	0.361171
CC022.GeniUnc	0.00662219	0.569288	0.0465516	0.0344599	0.329932	0.00179044	0.00770136	0.00571471	0.377931
CC022.GeniUnc	0.00551563	0.558467	0.0386586	0.0164732	0.363356	0.00294822	0.00685462	0.0014004	0.397752
CC024.GeniUnc	0.0107604	0.635298	0.0646582	0.0056941	0.212033	0.00269445	0.0166289	0.00549355	0.305511
CC024.GeniUnc	0.00790175	0.670983	0.0484734	0.00616003	0.214205	0.00226679	0.0100533	0.00466165	0.287869
CC025.GeniUnc	0.00835046	0.469591	0.0172103	0.016519	0.472665	0.00614914	0.0062583	0.000436626	0.514945
CC025.GeniUnc	0.0100599	0.383746	0.0212011	0.0199011	0.541048	0.00537014	0.010959	0.000425237	0.591371
CC035.Unc	0.00369403	0.420838	0.0578263	0.0172244	0.491307	0.000747473	0.00265407	0.00137578	0.546349
CC035.Unc	0.00777658	0.418979	0.0286221	0.0184848	0.522265	0.00248418	0.00243789	0.000339454	0.548511
CC037.TauUnc	0.00936956	0.447781	0.0348012	0.0157107	0.409299	0.0125151	0.0321911	0.00274394	0.449839
CC037.TauUnc	0.0116164	0.534074	0.0357896	0.00821026	0.313591	0.0082611	0.0202588	0.00645637	0.385476
CC039.Unc	0.00172735	0.618639	0.0252248	0.014943	0.327772	0.000918513	0.00520948	0.000123382	0.440968
CC039.Unc	0.00185028	0.655398	0.0122516	0.0115721	0.304461	0.000930369	0.00470411	6.27e-05	0.462749
CC044.Unc	0.00475081	0.499994	0.0012482	0.0113102	0.396953	0.00277661	0.0212322	0.0155134	0.431648
CC044.Unc	0.00301274	0.642868	0.000352844	0.0130824	0.290974	0.00112639	0.0105175	0.00994748	0.336016
CC049.TauUnc	0.00775719	0.633592	0.0684108	0.00887556	0.231169	0.00221294	0.0127066	0.00122545	0.337878
CC049.TauUnc	0.00654777	0.719365	0.0863751	0.00717484	0.149388	0.00174996	0.0072915	0.000962478	0.26894
CC052.GeniUnc	0.00554497	0.583337	0.0380868	0.00873565	0.313012	0.00167278	0.00946362	0.00670663	0.315459
CC052.GeniUnc	0.00426773	0.503876	0.0324217	0.0107347	0.390498	0.00241693	0.0155467	0.00570483	0.390781
CC053.Unc	0.0162822	0.39469	0.0296452	0.0333638	0.507768	0.0108375	0.0093662	0.000388086	0.572821
CC053.Unc	0.0129006	0.428215	0.0201336	0.0256825	0.498224	0.0120802	0.00655288	0.000151137	0.556185
CC058.Unc	0.00617805	0.433543	0.0670901	0.0154699	0.462535	0.00223303	0.00612842	0.000161274	0.515594
CC058.Unc	0.00620836	0.368152	0.0563784	0.0224069	0.53809	0.00223176	0.00669529	0.000121732	0.608468
CC060.Unc	0.00577936	0.355962	0.0195691	0.0308304	0.506608	0.0018273	0.00915774	0.0212052	0.56523
CC060.Unc	0.00616077	0.394831	0.0261038	0.036517	0.500153	0.00334543	0.00858738	0.00878764	0.579631
CC061.GeniUnc	0.0119372	0.609641	0.0429321	0.019613	0.302135	0.00244295	0.00656543	0.000916107	0.376409
CC061.GeniUnc	0.017959	0.597933	0.0386432	0.0161756	0.313641	0.00365459	0.00480999	0.000313968	0.369138
CC065.Unc	0.0135292	0.485108	0.0440943	0.0145007	0.407357	0.0111361	0.0102002	0.000355408	0.511563
CC065.Unc	0.0178084	0.506615	0.0364358	0.0147213	0.384707	0.0103742	0.0106682	0.000546012	0.494729
CC070.TauUnc	0.00954014	0.492008	0.0213232	0.0157412	0.4384	0.00251697	0.00379576	0.00147162	0.516284
CC070.TauUnc	0.0108626	0.463306	0.0164951	0.0193823	0.469092	0.00408236	0.00509999	0.00126612	0.54616
CC072.TauUnc	0.00476002	0.598922	0.0236151	0.0140025	0.346624	0.000243888	0.00335556	0.000588695	0.442463
CC072.TauUnc	0.00501113	0.570683	0.0259351	0.017855	0.372225	0.000302317	0.00371025	0.00128256	0.453997
CC074.Unc	0.00992218	0.367056	0.101924	0.0200173	0.474341	0.00925205	0.0127108	0.000345871	0.524881
CC074.Unc	0.0115593	0.411494	0.0914567	0.0203712	0.442733	0.00850666	0.0111726	0.000569824	0.491575

## Sheet: ED Table 7
Marker	Gene	Associated cell type	Conservation score	AssociatedInCytoCisOrCytoTrans	Affects multiple cell types?
UNC19873374	Acap1	Bcells	258.023	cis	single
UNC19873374	Acap1	lateB	258.023	cis	single
UNC23661740	Adk	Monocytes	162.721	cis	multiple
UNC23661740	Adk	StemCells	162.721	cis	multiple
JAX00064172	Adsl	Monocytes	126.451	cis	multiple
JAX00064172	Adsl	StemCells	126.451	cis	multiple
UNC24306616	Akap11	Monocytes	197.674	cis	multiple
UNC24306616	Akap11	proB	197.674	cis	multiple
UNC26828641	Alcam	CD4Tcells	126.441	cis	single
JAX00549792	Aldh1b1	CD4Tcells	243.738	cis	multiple
JAX00549792	Aldh1b1	Monocytes	243.738	cis	multiple
UNC19877080	Alox12	Bcells	159.014	cis	single
UNC19877080	Alox12	lateB	159.014	cis	single
UNC19878071	Alox15	Bcells	171.867	cis	single
UNC19878071	Alox15	lateB	171.867	cis	single
UNC7176115	Anp32b	CD4Tcells	170.998	cis	multiple
UNC7176115	Anp32b	Monocytes	170.998	cis	multiple
UNC1009888	Ap1s3	Monocytes	75.5195	cis	multiple
UNC1009888	Ap1s3	StemCells	75.5195	cis	multiple
JAX00406949	Apobec3	Monocytes	61.7073	cis	multiple
JAX00406949	Apobec3	StemCells	61.7073	cis	multiple
UNC25925595	Apol10b	Monocytes	24.5462	trans	multiple
UNC25925595	Apol10b	StemCells	24.5462	trans	multiple
UNC25924367	Apol7b	Monocytes	133.68	cis	multiple
UNC25924367	Apol7b	StemCells	133.68	cis	multiple
UNC25925105	Apol7c	Monocytes	52.6929	trans	multiple
UNC25925105	Apol7c	StemCells	52.6929	cis	multiple
JAX00406430	Apol7e	Monocytes	137.55	cis	multiple
JAX00406430	Apol7e	StemCells	137.55	cis	multiple
JAX00406382	Apol9a	Monocytes	80.5015	cis	multiple
JAX00406382	Apol9a	StemCells	80.5015	cis	multiple
UNC25927601	Apol9b	Monocytes	81.5534	cis	multiple
UNC25927601	Apol9b	StemCells	81.5534	cis	multiple
UNC25896563	Arc	Monocytes	310.148	cis	multiple
UNC25896563	Arc	StemCells	310.148	cis	multiple
UNC29077947	Arhgap26	CD4Tcells	120.158	cis	single
JAX00689216	Arhgap32	CD4Tcells	116.216	cis	single
JAX00063853	Arhgap39	Monocytes	120.437	cis	multiple
JAX00063853	Arhgap39	StemCells	120.437	cis	multiple
UNC29397100	Arhgef37	CD4Tcells	117.532	trans	multiple
UNC29397100	Arhgef37	Monocytes	117.532	cis	multiple
UNC19878683	Arrb2	Bcells	271.709	cis	single
UNC19878683	Arrb2	lateB	271.709	cis	single
UNC19909493	Aspa	Bcells	159.926	trans	single
UNC19909493	Aspa	lateB	159.926	trans	single
backupUNC080048533	Atp11a	Granulocytes	108.852	cis	multiple
backupUNC080048533	Atp11a	Monocytes	108.852	cis	multiple
JAX00315275	Atp2a3	Bcells	151.769	cis	single
JAX00315275	Atp2a3	lateB	151.769	cis	single
UNC10360029	Atp5j2	CD4Tcells	116.937	cis	multiple
UNC10360029	Atp5j2	Monocytes	116.937	cis	multiple
UNC29442552	Atp8b1	CD4Tcells	102.526	trans	multiple
UNC29442552	Atp8b1	Monocytes	102.526	cis	multiple
UNC19876849	Bcl6b	Bcells	339.445	cis	single
UNC19876849	Bcl6b	lateB	339.445	cis	single
JAX00307087	Bod1	Granulocytes	154.624	cis	multiple
JAX00307087	Bod1	Monocytes	154.624	cis	multiple
UNC25937585	C1qtnf6	Monocytes	154.813	cis	multiple
UNC25937585	C1qtnf6	StemCells	154.813	cis	multiple
UNC25961904	Cacna1i	Monocytes	120.024	cis	multiple
UNC25961904	Cacna1i	StemCells	120.024	cis	multiple
UNC23657127	Camk2g	Monocytes	223.152	cis	multiple
UNC23657127	Camk2g	StemCells	223.152	cis	multiple
UNC8334909	Camk2n1	Bcells	331.604	cis	single
UNC8334909	Camk2n1	lateB	331.604	cis	single
UNC25941426	Card10	Monocytes	145.95	cis	multiple
UNC25941426	Card10	StemCells	145.95	cis	multiple
UNC26825629	Cblb	CD4Tcells	190.345	cis	single
JAX00406949	Cbx7	Monocytes	114.509	cis	multiple
JAX00406949	Cbx7	StemCells	114.509	cis	multiple
UNC24283981	Ccdc122	Monocytes	147.401	trans	multiple
UNC24283981	Ccdc122	proB	147.401	trans	multiple
JAX00306640	Ccdc85a	Granulocytes	108.864	trans	multiple
JAX00306640	Ccdc85a	Monocytes	108.864	trans	multiple
UNC19323979	Ccdc88a	Granulocytes	195.206	cis	multiple
UNC19323979	Ccdc88a	Monocytes	195.206	cis	multiple
UNC21737006	Ccdc88c	Bcells	140.456	cis	multiple
UNC21737006	Ccdc88c	lateB	140.456	cis	multiple
UNC21737006	Ccdc88c	Monocytes	140.456	cis	multiple
UNC7134471	Cd72	CD4Tcells	136.25	cis	multiple
UNC7134471	Cd72	Monocytes	136.25	cis	multiple
UNC25942378	Cdc42ep1	Monocytes	152.128	cis	multiple
UNC25942378	Cdc42ep1	StemCells	152.128	cis	multiple
UNC2519048	Celf2	Bcells	541.874	cis	single
UNC2519048	Celf2	lateB	541.874	cis	single
UNC121103069	Cep128	Bcells	158.558	cis	single
UNC121103069	Cep128	lateB	158.558	cis	single
UNC19872550	Chrnb1	Bcells	200.562	cis	single
UNC19872550	Chrnb1	lateB	200.562	cis	single
UNC19876383	Clec10a	Bcells	56.361	cis	single
UNC19876383	Clec10a	lateB	56.361	trans	single
JAX00315395	Cluh	Bcells	275.924	cis	single
JAX00315395	Cluh	lateB	275.924	cis	single
UNC22274257	Cmah	Monocytes	139.522	trans	single
UNC19711009	Cnot8	Bcells	152.081	cis	multiple
UNC19711009	Cnot8	lateB	152.081	cis	multiple
UNC19711009	Cnot8	Monocytes	152.081	cis	multiple
UNC7123807	Cntfr	CD4Tcells	293.294	cis	multiple
UNC7123807	Cntfr	Monocytes	293.294	cis	multiple
UNC14157526	Col4a1	Granulocytes	90.0871	cis	multiple
UNC14157526	Col4a1	Monocytes	90.0871	cis	multiple
UNC14160543	Col4a2	Granulocytes	84.611	cis	multiple
UNC14160543	Col4a2	Monocytes	84.611	cis	multiple
UNC19735879	Cops3	Monocytes	134.27	cis	multiple
UNC19735879	Cops3	StemCells	134.27	cis	multiple
UNC7177394	Coro2a	CD4Tcells	132.113	cis	multiple
UNC7177394	Coro2a	Monocytes	132.113	cis	multiple
UNC19355889	Cpeb4	Granulocytes	237.768	cis	multiple
UNC19355889	Cpeb4	Monocytes	237.768	cis	multiple
JAX00549144	Creb3	CD4Tcells	237.884	cis	multiple
JAX00549144	Creb3	Monocytes	237.884	cis	multiple
JAX00063971	Csf2rb	Monocytes	65.0691	cis	multiple
JAX00063971	Csf2rb	StemCells	65.0691	cis	multiple
UNC25949424	Csnk1e	Monocytes	155.951	cis	multiple
UNC25949424	Csnk1e	StemCells	155.951	cis	multiple
UNC19907460	Ctns	Bcells	134.262	cis	single
UNC19907460	Ctns	lateB	134.262	cis	single
UNC13225670	Ctsc	Bcells	85.5089	cis	single
UNC13225670	Ctsc	lateB	85.5089	cis	single
UNC24228305	Cysltr2	CD4Tcells	105.018	cis	multiple
UNC24228305	Cysltr2	Monocytes	105.018	trans	multiple
UNC25938707	Cyth4	Monocytes	135.564	cis	multiple
UNC25938707	Cyth4	StemCells	135.564	cis	multiple
UNC10337111	Daglb	CD4Tcells	123.43	cis	single
UNC7120584	Dcaf12	CD4Tcells	130.073	cis	multiple
UNC7120584	Dcaf12	Monocytes	130.073	cis	multiple
UNC8332408	Ddost	Bcells	177.6	cis	single
UNC8332408	Ddost	lateB	177.6	cis	single
UNC25880739	Dennd3	Monocytes	103.385	cis	multiple
UNC25880739	Dennd3	StemCells	103.385	cis	multiple
UNC25981051	Desi1	CD8Tcells	131.755	cis	multiple
UNC25981051	Desi1	Monocytes	131.755	cis	multiple
UNC25981051	Desi1	StemCells	131.755	cis	multiple
UNC25915520	Dgat1	Monocytes	159.219	cis	multiple
UNC25915520	Dgat1	StemCells	159.219	cis	multiple
UNC1022835	Dock10	Monocytes	144.413	cis	multiple
UNC1022835	Dock10	StemCells	144.413	cis	multiple
UNC110575279	Dock2	Granulocytes	116.782	cis	multiple
UNC110575279	Dock2	Monocytes	116.782	cis	multiple
backuprs50592964	Dsel	CD8Tcells	636.095	trans	multiple
backuprs50592964	Dsel	Monocytes	636.095	trans	multiple
backuprs50592964	Dsel	StemCells	636.095	cis	multiple
UNC8326311	Ece1	Bcells	81.6467	cis	single
UNC8326311	Ece1	lateB	81.6467	cis	single
JAX00342843	Efcab11	Bcells	134.892	cis	multiple
JAX00342843	Efcab11	lateB	134.892	cis	multiple
JAX00342843	Efcab11	Monocytes	134.892	cis	multiple
UNC28327157	Ehd3	CD4Tcells	122.148	cis	single
UNC25945860	Eif3l	Monocytes	128.195	cis	multiple
UNC25945860	Eif3l	StemCells	128.195	cis	multiple
backupJAX00125209	Eif4g3	Bcells	124.832	cis	single
backupJAX00125209	Eif4g3	lateB	124.832	cis	single
UNC21705032	Eml5	Bcells	228.667	cis	single
UNC21705032	Eml5	lateB	228.667	cis	single
UNC19327790	Eml6	Granulocytes	163.841	cis	multiple
UNC19327790	Eml6	Monocytes	163.841	cis	multiple
UNC_rs46026316	Eno3	Bcells	306.65	cis	single
UNC_rs46026316	Eno3	lateB	306.65	cis	single
JAX00064220	Ep300	Monocytes	212.538	cis	multiple
JAX00064220	Ep300	StemCells	212.538	cis	multiple
UNC140471593	Epsti1	Monocytes	129.503	cis	multiple
UNC140471593	Epsti1	proB	129.503	cis	multiple
UNC150411470	Espl1	CD8Tcells	172.782	cis	multiple
UNC150411470	Espl1	Monocytes	172.782	cis	multiple
UNC150411470	Espl1	StemCells	172.782	cis	multiple
UNC14184761	F10	Granulocytes	140.39	cis	multiple
UNC14184761	F10	Monocytes	140.39	cis	multiple
UNC14184761	F7	Granulocytes	131.966	cis	multiple
UNC14184761	F7	Monocytes	131.966	cis	multiple
UNC27706510	Fam234a	Bcells	136.939	cis	single
UNC27706510	Fam234a	lateB	136.939	cis	single
UNC19287252	Fancl	Granulocytes	154.475	cis	multiple
UNC19287252	Fancl	Monocytes	154.475	cis	multiple
UNC992269	Farsb	Monocytes	134.045	cis	multiple
UNC992269	Farsb	StemCells	134.045	cis	multiple
UNC21746812	Fbln5	Bcells	115.361	cis	multiple
UNC21746812	Fbln5	lateB	115.361	cis	multiple
UNC21746812	Fbln5	Monocytes	115.361	cis	multiple
JAX00060095	Fbxl7	Monocytes	96.6802	cis	multiple
JAX00060095	Fbxl7	proB	96.6802	cis	multiple
UNC24221168	Fndc3a	CD4Tcells	239.472	cis	multiple
UNC24221168	Fndc3a	Monocytes	239.472	cis	multiple
UNC10325077	Foxk1	CD4Tcells	125.891	cis	single
B6_rs29206394	Foxn3	Bcells	114.027	cis	multiple
B6_rs29206394	Foxn3	lateB	114.027	cis	multiple
B6_rs29206394	Foxn3	Monocytes	114.027	cis	multiple
UNC25930440	Foxred2	Monocytes	158.775	cis	multiple
UNC25930440	Foxred2	StemCells	158.775	cis	multiple
UNC10333784	Fscn1	CD4Tcells	179.401	cis	single
UNC13240349	Fzd4	Bcells	631.615	cis	single
UNC13240349	Fzd4	lateB	631.615	trans	single
UNC121432387	Galc	Bcells	92.6233	cis	single
UNC121432387	Galc	lateB	92.6233	cis	single
JAX00661344	Gas6	Granulocytes	123.166	cis	multiple
JAX00661344	Gas6	Monocytes	123.166	cis	multiple
UNC19711548	Gemin5	Bcells	153.66	cis	multiple
UNC19711548	Gemin5	lateB	153.66	cis	multiple
UNC19711548	Gemin5	Monocytes	153.66	cis	multiple
UNC7141918	Glipr2	CD4Tcells	116.372	cis	multiple
UNC7141918	Glipr2	Monocytes	116.372	cis	multiple
backupUNC110945346	Gm12253	Bcells	41.5371	trans	multiple
backupUNC110945346	Gm12253	lateB	41.5371	trans	multiple
backupUNC110945346	Gm12253	Monocytes	41.5371	trans	multiple
UNC040397325	Gne	CD4Tcells	183.141	cis	multiple
UNC040397325	Gne	Monocytes	183.141	cis	multiple
UNC25906657	Gpihbp1	Monocytes	77.6915	cis	multiple
UNC25906657	Gpihbp1	StemCells	77.6915	cis	multiple
UNC25965478	Grap2	Monocytes	142.198	cis	multiple
UNC25965478	Grap2	StemCells	142.198	cis	multiple
UNC25909655	Gsdmd	Monocytes	107.347	cis	multiple
UNC25909655	Gsdmd	StemCells	107.347	cis	multiple
UNC21589789	Gtf2a1	Bcells	174.552	cis	single
UNC21589789	Gtf2a1	lateB	174.552	cis	single
UNC25952515	Gtpbp1	Monocytes	167.927	cis	multiple
UNC25952515	Gtpbp1	StemCells	167.927	cis	multiple
UNC25933388	Ift27	Monocytes	83.5109	cis	multiple
UNC25933388	Ift27	StemCells	83.5109	cis	multiple
UNC26236872	Igfbp6	Monocytes	152.973	trans	multiple
UNC26236872	Igfbp6	StemCells	152.973	trans	multiple
UNC19360511	Il9r	Granulocytes	85.7389	cis	multiple
UNC19360511	Il9r	Monocytes	85.7389	cis	multiple
UNC19712172	Irgm2	Bcells	169.561	cis	multiple
UNC19712172	Irgm2	lateB	169.561	cis	multiple
UNC19712172	Irgm2	Monocytes	169.561	cis	multiple
UNC2587542	Itga8	Bcells	100.026	cis	single
UNC2587542	Itga8	lateB	100.026	trans	single
UNC19907040	Itgae	Bcells	101.698	cis	single
UNC19907040	Itgae	lateB	101.698	cis	single
UNC26237364	Itgb7	Monocytes	124.721	cis	multiple
UNC26237364	Itgb7	StemCells	124.721	cis	multiple
UNC21755855	Itpk1	Bcells	56.4512	cis	multiple
UNC21755855	Itpk1	lateB	56.4512	cis	multiple
UNC21755855	Itpk1	Monocytes	56.4512	cis	multiple
JAX00406844	Kdelr3	Monocytes	140.524	cis	multiple
JAX00406844	Kdelr3	StemCells	140.524	cis	multiple
UNC7121581	Kif24	CD4Tcells	168.014	cis	multiple
UNC7121581	Kif24	Monocytes	168.014	cis	multiple
UNC25977211	L3mbtl2	Monocytes	161.819	cis	multiple
UNC25977211	L3mbtl2	StemCells	161.819	cis	multiple
UNC24283981	Lacc1	Monocytes	196.859	cis	multiple
UNC24283981	Lacc1	proB	196.859	cis	multiple
UNC19384803	Lcp2	Granulocytes	86.9294	cis	multiple
UNC19384803	Lcp2	Monocytes	86.9294	cis	multiple
UNC21755263	Lgmn	Bcells	104.006	cis	multiple
UNC21755263	Lgmn	lateB	104.006	cis	multiple
UNC21755263	Lgmn	Monocytes	104.006	cis	multiple
UNC180294029	Lman1	CD4Tcells	166.209	cis	multiple
UNC180294029	Lman1	Monocytes	166.209	cis	multiple
UNC10344879	Lmtk2	CD4Tcells	122.347	cis	single
UNC051631462	Lnx2	CD4Tcells	102.464	cis	multiple
UNC051631462	Lnx2	Monocytes	102.464	cis	multiple
UNC24230445	Lpar6	CD4Tcells	582.171	cis	multiple
UNC24230445	Lpar6	Monocytes	582.171	cis	multiple
UNC28284503	Lpin2	CD4Tcells	121.423	cis	single
UNC25899314	Ly6a	Monocytes	74.2135	cis	multiple
UNC25899314	Ly6a	StemCells	74.2135	cis	multiple
UNC25899852	Ly6c1	Monocytes	65.6792	cis	multiple
UNC25899852	Ly6c1	StemCells	65.6792	cis	multiple
UNC25900408	Ly6c2	Monocytes	84.2372	cis	multiple
UNC25900408	Ly6c2	StemCells	84.2372	cis	multiple
UNC25897565	Ly6d	Monocytes	67.5653	cis	multiple
UNC25897565	Ly6d	StemCells	67.5653	cis	multiple
UNC25899314	Ly6e	Monocytes	125.46	cis	multiple
UNC25899314	Ly6e	StemCells	125.46	cis	multiple
UNC25899314	Ly6i	Monocytes	103.451	cis	multiple
UNC25899314	Ly6i	StemCells	103.451	trans	multiple
JAX00063707	Lynx1	Monocytes	60.1639	cis	multiple
JAX00063707	Lynx1	StemCells	60.1639	cis	multiple
UNC25949424	Maff	Monocytes	136.69	cis	multiple
UNC25949424	Maff	StemCells	136.69	cis	multiple
UNC29457009	Malt1	CD4Tcells	111.105	cis	multiple
UNC29457009	Malt1	Monocytes	111.105	cis	multiple
UNC22345701	Mboat1	Monocytes	93.2307	cis	single
UNC19900773	Med31	Bcells	200.523	cis	single
UNC19900773	Med31	lateB	200.523	cis	single
UNC7147141	Melk	CD4Tcells	168.176	cis	multiple
UNC7147141	Melk	Monocytes	168.176	cis	multiple
JAX00064006	Mfng	Monocytes	109.216	cis	multiple
JAX00064006	Mfng	StemCells	109.216	cis	multiple
UNC19876091	Mgl2	Bcells	70.912	trans	single
UNC19876091	Mgl2	lateB	70.912	trans	single
UNC19879764	Mink1	Bcells	415.262	cis	single
UNC19879764	Mink1	lateB	415.262	cis	single
JAX00407208	Mkl1	CD8Tcells	153.161	cis	multiple
JAX00407208	Mkl1	Monocytes	153.161	cis	multiple
JAX00407208	Mkl1	StemCells	153.161	cis	multiple
UNC29487394	Mppe1	CD4Tcells	69.0443	cis	multiple
UNC29487394	Mppe1	Monocytes	69.0443	cis	multiple
UNC19733428	Mprip	Monocytes	127.442	cis	multiple
UNC19733428	Mprip	StemCells	127.442	cis	multiple
UNC19902644	Mybbp1a	Bcells	267.089	cis	single
UNC19902644	Mybbp1a	lateB	267.089	cis	single
JAX00406434	Myh9	Monocytes	150.671	cis	multiple
JAX00406434	Myh9	StemCells	150.671	cis	multiple
UNC25222581	Myo10	Monocytes	114.647	cis	multiple
UNC25222581	Myo10	proB	114.647	cis	multiple
UNC7172278	Ncbp1	CD4Tcells	113.646	cis	multiple
UNC7172278	Ncbp1	Monocytes	113.646	cis	multiple
UNC25934124	Ncf4	Monocytes	95.8074	cis	multiple
UNC25934124	Ncf4	StemCells	95.8074	cis	multiple
UNC23657127	Ndst2	Monocytes	344.022	cis	multiple
UNC23657127	Ndst2	StemCells	344.022	cis	multiple
UNC29447480	Nedd4l	CD4Tcells	86.4995	cis	multiple
UNC29447480	Nedd4l	Monocytes	86.4995	cis	multiple
UNC19872847	Nlgn2	Bcells	473.408	cis	single
UNC19872847	Nlgn2	lateB	473.408	cis	single
UNC19732195	Nlrp3	Monocytes	140.556	cis	multiple
UNC19732195	Nlrp3	StemCells	140.556	cis	multiple
UNC19372714	Npm1	Granulocytes	208.528	cis	multiple
UNC19372714	Npm1	Monocytes	208.528	cis	multiple
UNC29082923	Nr3c1	CD4Tcells	160.933	cis	single
UNC25911682	Nrbp2	Monocytes	230.15	cis	multiple
UNC25911682	Nrbp2	StemCells	230.15	cis	multiple
UNC19357704	Nsg2	Granulocytes	98.151	cis	multiple
UNC19357704	Nsg2	Monocytes	98.151	cis	multiple
repJAX00544105	Nsmaf	Monocytes	122.787	cis	multiple
repJAX00544105	Nsmaf	proB	122.787	cis	multiple
JAX00384395	Nufip1	Monocytes	111.326	cis	multiple
JAX00384395	Nufip1	proB	111.326	cis	multiple
UNC25913658	Oplah	Monocytes	372.81	cis	multiple
UNC25913658	Oplah	StemCells	372.81	cis	multiple
JAX00315275	P2rx1	Bcells	125.567	cis	single
JAX00315275	P2rx1	lateB	125.567	cis	single
JAX00259950	Pam	Monocytes	135.456	cis	multiple
JAX00259950	Pam	StemCells	135.456	cis	multiple
UNC10382471	Pan3	CD4Tcells	130.447	cis	multiple
UNC10382471	Pan3	Monocytes	130.447	cis	multiple
UNC23093773	Papd4	CD4Tcells	130.725	cis	single
UNC7150527	Pax5	CD4Tcells	136.743	cis	multiple
UNC7150527	Pax5	Monocytes	136.743	cis	multiple
UNC23332993	Pde4d	Monocytes	103.81	cis	single
UNC25979529	Phf5a	Monocytes	175.408	cis	multiple
UNC25979529	Phf5a	StemCells	175.408	cis	multiple
UNC27688268	Pkd1	Bcells	303.882	cis	single
UNC27688268	Pkd1	lateB	303.882	cis	single
UNC23658937	Plau	Monocytes	195.932	cis	multiple
UNC23658937	Plau	StemCells	195.932	cis	multiple
backupUNC151170370	Plec	Monocytes	484.997	cis	multiple
backupUNC151170370	Plec	StemCells	484.997	cis	multiple
UNC19775948	Pmp22	Monocytes	87.1986	cis	multiple
UNC19775948	Pmp22	StemCells	87.1986	cis	multiple
UNC10341868	Pms2	CD4Tcells	164.946	cis	single
UNC19321978	Pnpt1	Granulocytes	178.138	cis	multiple
UNC19321978	Pnpt1	Monocytes	178.138	cis	multiple
JAX00549581	Polr1e	CD4Tcells	125.842	cis	multiple
JAX00549581	Polr1e	Monocytes	125.842	cis	multiple
UNC25945860	Polr2f	Monocytes	128.188	cis	multiple
UNC25945860	Polr2f	StemCells	128.188	cis	multiple
UNC2094177	Pou2f1	CD4Tcells	267.557	cis	single
JAX00306714	Ppp4r3b	Granulocytes	156.766	cis	multiple
JAX00306714	Ppp4r3b	Monocytes	156.766	cis	multiple
UNC29116386	Prelid2	Monocytes	117.551	trans	multiple
UNC29116386	Prelid2	StemCells	117.551	cis	multiple
UNC19879542	Psmb6	Bcells	262.458	cis	single
UNC19879542	Psmb6	lateB	262.458	cis	single
UNC19341806	Psme4	Granulocytes	179.962	cis	multiple
UNC19341806	Psme4	Monocytes	179.962	cis	multiple
UNC25876260	Ptk2	Monocytes	104.795	cis	multiple
UNC25876260	Ptk2	StemCells	104.795	cis	multiple
UNC25883237	Ptp4a3	Monocytes	92.872	cis	multiple
UNC25883237	Ptp4a3	StemCells	92.872	cis	multiple
UNC28209295	Ptprm	CD4Tcells	173.644	cis	single
UNC25910186	Pycrl	Monocytes	157.024	cis	multiple
UNC25910186	Pycrl	StemCells	157.024	cis	multiple
UNC28194335	Rab31	CD4Tcells	78.9575	cis	single
UNC13227439	Rab38	Bcells	115.246	cis	single
UNC13227439	Rab38	lateB	115.246	trans	single
UNC19882781	Rabep1	Bcells	160.555	cis	single
UNC19882781	Rabep1	lateB	160.555	cis	single
JAX00406640	Rac2	Monocytes	137.093	cis	multiple
JAX00406640	Rac2	StemCells	137.093	cis	multiple
UNC19373228	Ranbp17	Granulocytes	275.164	trans	multiple
UNC19373228	Ranbp17	Monocytes	275.164	trans	multiple
UNC25977519	Rangap1	Monocytes	141.279	cis	multiple
UNC25977519	Rangap1	StemCells	141.279	cis	multiple
UNC19919008	Rap1gap2	Bcells	91.6914	cis	single
UNC19919008	Rap1gap2	lateB	91.6914	cis	single
UNC26237364	Rarg	Monocytes	344.482	cis	multiple
UNC26237364	Rarg	StemCells	344.482	cis	multiple
UNC14191588	Rasa3	Granulocytes	123.142	cis	multiple
UNC14191588	Rasa3	Monocytes	123.142	cis	multiple
JAX00366178	Rasgrf2	Monocytes	113.782	cis	multiple
JAX00366178	Rasgrf2	StemCells	113.782	trans	multiple
UNC24229825	Rb1	CD4Tcells	141.159	cis	multiple
UNC24229825	Rb1	Monocytes	141.159	cis	multiple
JAX00063879	Rbfox2	Monocytes	203.262	cis	multiple
JAX00063879	Rbfox2	StemCells	203.262	cis	multiple
UNC25975145	Rbx1	CD8Tcells	145.817	cis	multiple
UNC25975145	Rbx1	Monocytes	145.817	cis	multiple
UNC25975145	Rbx1	StemCells	145.817	cis	multiple
UNC24228738	Rcbtb2	CD4Tcells	158.302	cis	multiple
UNC24228738	Rcbtb2	Monocytes	158.302	cis	multiple
UNC19361331	Rhbdf1	Granulocytes	259.184	cis	multiple
UNC19361331	Rhbdf1	Monocytes	259.184	cis	multiple
JAX00039727	Rin3	Bcells	86.309	cis	multiple
JAX00039727	Rin3	lateB	86.309	cis	multiple
JAX00039727	Rin3	Monocytes	86.309	cis	multiple
UNC_rs46026316	Rnf167	Bcells	315.54	cis	single
UNC_rs46026316	Rnf167	lateB	315.54	cis	single
JAX00599929	Rnf216	CD4Tcells	110.796	cis	single
UNC19324924	Rps27a	Granulocytes	213.251	cis	multiple
UNC19324924	Rps27a	Monocytes	213.251	cis	multiple
UNC21730373	Rps6ka5	Bcells	128.236	cis	multiple
UNC21730373	Rps6ka5	lateB	128.236	cis	multiple
UNC21730373	Rps6ka5	Monocytes	128.236	cis	multiple
UNC19327365	Rtn4	Granulocytes	184.321	cis	multiple
UNC19327365	Rtn4	Monocytes	184.321	cis	multiple
UNC110105089	Sat2	Bcells	211.282	trans	single
UNC110105089	Sat2	lateB	211.282	trans	single
UNC19882247	Scimp	Bcells	80.2552	cis	single
UNC19882247	Scimp	lateB	80.2552	cis	single
repJAX00544105	Sdcbp	Monocytes	127.253	cis	multiple
repJAX00544105	Sdcbp	proB	127.253	cis	multiple
UNC29462716	Sec11c	CD4Tcells	89.7285	cis	multiple
UNC29462716	Sec11c	Monocytes	89.7285	cis	multiple
UNC050319342	Sema3a	CD4Tcells	150.08	trans	single
JAX00343792	Serpina10	Bcells	91.0586	cis	multiple
JAX00343792	Serpina10	lateB	91.0586	cis	multiple
JAX00343792	Serpina10	Monocytes	91.0586	cis	multiple
JAX00039841	Serpina1a	Bcells	84.7976	trans	multiple
JAX00039841	Serpina1a	lateB	84.7976	trans	multiple
JAX00039841	Serpina1a	Monocytes	84.7976	trans	multiple
UNC21771730	Serpina1c	Bcells	78.3952	trans	multiple
UNC21771730	Serpina1c	lateB	78.3952	trans	multiple
UNC21771730	Serpina1c	Monocytes	78.3952	trans	multiple
JAX00256694	Serpine2	Monocytes	102.299	cis	multiple
JAX00256694	Serpine2	StemCells	102.299	cis	multiple
UNC14297639	Sfrp1	Granulocytes	87.5275	trans	multiple
UNC14297639	Sfrp1	Monocytes	87.5275	trans	multiple
UNC8331384	Sh2d5	Bcells	131.975	cis	single
UNC8331384	Sh2d5	lateB	131.975	cis	single
UNC25943263	Sh3bp1	Monocytes	162.558	cis	multiple
UNC25943263	Sh3bp1	StemCells	162.558	cis	multiple
UNC19363520	Sh3pxd2b	Granulocytes	102.528	cis	multiple
UNC19363520	Sh3pxd2b	Monocytes	102.528	cis	multiple
UNC040499102	Shb	CD4Tcells	116.856	cis	multiple
UNC040499102	Shb	Monocytes	116.856	cis	multiple
UNC7124415	Sigmar1	CD4Tcells	327.18	cis	multiple
UNC7124415	Sigmar1	Monocytes	327.18	cis	multiple
JAX00549144	Sit1	CD4Tcells	237.84	cis	multiple
JAX00549144	Sit1	Monocytes	237.84	cis	multiple
UNC29338764	Slc12a2	CD4Tcells	157.03	cis	single
UNC25973914	Slc25a17	CD8Tcells	133.55	cis	multiple
UNC25973914	Slc25a17	Monocytes	133.55	cis	multiple
UNC25973914	Slc25a17	StemCells	133.55	cis	multiple
UNC25915870	Slc39a4	Monocytes	262.528	cis	multiple
UNC25915870	Slc39a4	StemCells	262.528	cis	multiple
UNC19410703	Slit3	Monocytes	129.978	cis	multiple
UNC19410703	Slit3	StemCells	129.978	cis	multiple
UNC19401162	Slit3	Granulocytes	129.978	cis	multiple
UNC10355595	Smurf1	CD4Tcells	124.627	cis	multiple
UNC10355595	Smurf1	Monocytes	124.627	cis	multiple
UNC19730575	Snap47	Monocytes	137.97	cis	multiple
UNC19730575	Snap47	StemCells	137.97	cis	multiple
UNC26236872	Soat2	Monocytes	176.284	cis	multiple
UNC26236872	Soat2	StemCells	176.284	cis	multiple
UNC29490271	Spire1	CD4Tcells	134.916	cis	multiple
UNC29490271	Spire1	Monocytes	134.916	cis	multiple
UNC19902644	Spns2	Bcells	149.542	cis	single
UNC19902644	Spns2	lateB	149.542	cis	single
UNC19902826	Spns3	Bcells	118.964	cis	single
UNC19902826	Spns3	lateB	118.964	cis	single
UNC19209071	Spred2	Granulocytes	147.581	cis	multiple
UNC19209071	Spred2	Monocytes	147.581	cis	multiple
backupJAX00064201	St13	CD8Tcells	151.114	cis	multiple
backupJAX00064201	St13	Monocytes	151.114	cis	multiple
backupJAX00064201	St13	StemCells	151.114	cis	multiple
UNC16096106	St14	CD4Tcells	135.838	cis	single
UNC19365464	Stk10	Granulocytes	100.976	cis	multiple
UNC19365464	Stk10	Monocytes	100.976	cis	multiple
UNC21590586	Ston2	Bcells	103.69	cis	single
UNC21590586	Ston2	lateB	103.69	cis	single
UNC7168783	Stra6l	CD4Tcells	106.193	cis	multiple
UNC7168783	Stra6l	Monocytes	106.193	cis	multiple
UNC150231490	Sun2	Monocytes	155.535	cis	multiple
UNC150231490	Sun2	StemCells	155.535	cis	multiple
UNC19907460	Tax1bp3	Bcells	142.208	cis	single
UNC19907460	Tax1bp3	lateB	142.208	cis	single
UNC7170328	Tdrd7	CD4Tcells	125.349	cis	multiple
UNC7170328	Tdrd7	Monocytes	125.349	cis	multiple
JAX00661437	Tdrp	Granulocytes	146.283	trans	multiple
JAX00661437	Tdrp	Monocytes	146.283	cis	multiple
UNC14188992	Tfdp1	Granulocytes	98.491	cis	multiple
UNC14188992	Tfdp1	Monocytes	98.491	cis	multiple
UNC28278147	Tgif1	CD4Tcells	508.672	cis	single
UNC150226248	Them6	Monocytes	122.969	cis	multiple
UNC150226248	Them6	StemCells	122.969	cis	multiple
UNC27365626	Tiam1	Granulocytes	117.257	cis	multiple
UNC27365626	Tiam1	Monocytes	117.257	cis	multiple
UNC19879542	Tm4sf5	Bcells	99.6409	cis	single
UNC19879542	Tm4sf5	lateB	99.6409	cis	single
UNC25949424	Tmem184b	Monocytes	115.398	cis	multiple
UNC25949424	Tmem184b	StemCells	115.398	cis	multiple
UNC19872847	Tmem256	Bcells	267.123	cis	single
UNC19872847	Tmem256	lateB	267.123	cis	single
JAX00549851	Tmod1	CD4Tcells	91.0958	cis	multiple
JAX00549851	Tmod1	Monocytes	91.0958	cis	multiple
UNC24302975	Tnfsf11	Monocytes	167.353	cis	multiple
UNC24302975	Tnfsf11	proB	167.353	cis	multiple
UNC25967395	Tnrc6b	Monocytes	168.777	cis	multiple
UNC25967395	Tnrc6b	StemCells	168.777	cis	multiple
UNC24268667	Tpt1	Monocytes	329.709	cis	multiple
UNC24268667	Tpt1	proB	329.709	cis	multiple
UNC7176813	Trim14	CD4Tcells	104.308	cis	multiple
UNC7176813	Trim14	Monocytes	104.308	cis	multiple
UNC19771585	Trim16	Monocytes	123.511	cis	multiple
UNC19771585	Trim16	StemCells	123.511	cis	multiple
JAX00458215	Trim36	Monocytes	162.433	cis	multiple
JAX00458215	Trim36	StemCells	162.433	cis	multiple
UNC25251907	Trio	Monocytes	242.691	cis	single
UNC24274727	Tsc22d1	Monocytes	451.685	cis	multiple
UNC24274727	Tsc22d1	proB	451.685	cis	multiple
UNC21729865	Ttc7b	Bcells	99.0183	cis	multiple
UNC21729865	Ttc7b	lateB	99.0183	cis	multiple
UNC21729865	Ttc7b	Monocytes	99.0183	cis	multiple
UNC21708154	Ttc8	Bcells	134.569	cis	multiple
UNC21708154	Ttc8	lateB	134.569	trans	multiple
UNC21708154	Ttc8	Monocytes	134.569	cis	multiple
UNC29489804	Tubb6	CD4Tcells	144.235	cis	multiple
UNC29489804	Tubb6	Monocytes	144.235	cis	multiple
UNC29429949	Txnl1	CD4Tcells	147.251	cis	multiple
UNC29429949	Txnl1	Monocytes	147.251	cis	multiple
UNC21757340	Ubr7	Bcells	176.175	cis	multiple
UNC21757340	Ubr7	lateB	176.175	cis	multiple
UNC21757340	Ubr7	Monocytes	176.175	cis	multiple
JAX00090851	Upf2	Bcells	128.855	cis	single
JAX00090851	Upf2	lateB	128.855	cis	single
UNC2510582	Usp6nl	Bcells	111.137	cis	single
UNC2510582	Usp6nl	lateB	111.137	cis	single
UNC23659908	Vcl	Monocytes	171.098	cis	multiple
UNC23659908	Vcl	StemCells	171.098	cis	multiple
UNC29093347	Yipf5	Monocytes	155.741	cis	multiple
UNC29093347	Yipf5	StemCells	155.741	cis	multiple
UNC19872550	Zbtb4	Bcells	501.596	cis	single
UNC19872550	Zbtb4	lateB	501.596	cis	single
UNC25977814	Zc3h7b	Monocytes	106.771	cis	multiple
UNC25977814	Zc3h7b	StemCells	106.771	cis	multiple
UNC29459667	Zfp532	CD4Tcells	154.421	cis	multiple
UNC29459667	Zfp532	Monocytes	154.421	cis	multiple
UNC151171175	Zfp7	Monocytes	133.767	cis	multiple
UNC151171175	Zfp7	StemCells	133.767	cis	multiple
UNC19879019	Zmynd15	Bcells	318.226	cis	single
UNC19879019	Zmynd15	lateB	318.226	cis	single

## Sheet: ED Table 8
Categories	Diseases or Functions Annotation	# Molecules	-log10 of corrected_pval_BH	Molecules
Cell Cycle	Cell cycle progression	51	3.54212	B4GALT1,BCL2,BIRC6,BTG3,CAPN2,CAST,CBX7,CCNE1,CD72,CIT,CSF1,CUL3,DDX11,DDX58,DICER1,DMTF1,E2F2,E2F5,EP300,FBXL7,FOS,FOXK1,GADD45A,GAS6,ID3,IL7R,IRS2,JDP2,JMY,KDM5B,KRT18,Ly6a (includes others),MYB,NFATC1,NOS2,NPM1,OSM,PAX5,RARB,RARG,RB1,SFRP1,SHB,TGFBR1,TGIF1,TNFSF11,TP53INP1,TRIM36,TTC28,VAV1,VAV3
Cell Death	Apoptosis of leukocytes	35	2.21042	BCL2,BIRC6,CAMK2G,CASP2,CSF1,DICER1,E2F2,EP300,FOS,ID3,IL18,IL7R,IRS2,MALT1,MAP2K3,MAP2K6,MCL1,NLRP1,NOS2,NR3C1,Pmaip1,POU2AF1,PPP3CB,RAC2,RB1,SERPINA1,SOAT1,ST14,TNFAIP8L2,TNFSF11,TSC22D3,TWSG1,VAV1,VAV3,VTN
Cell Death	Apoptosis of blood cells	37	2.04144	BCL2,BIRC6,CAMK2G,CASP2,CSF1,CXCL12,DICER1,E2F2,EP300,FOS,ID3,IL18,IL7R,IRS2,MALT1,MAP2K3,MAP2K6,MCL1,NLRP1,NOS2,NR3C1,OSM,Pmaip1,POU2AF1,PPP3CB,RAC2,RB1,SERPINA1,SOAT1,ST14,TNFAIP8L2,TNFSF11,TSC22D3,TWSG1,VAV1,VAV3,VTN
Cell Death	Cell death of immune cells	51	3.17005	BCL2,BIRC6,CAMK2G,CASP2,CSF1,CSF2RB,CXCL12,DICER1,E2F2,ELF1,EP300,F2R,FABP4,FLT3,FOS,ID3,IKZF2,IL18,IL7R,IRS2,MALT1,MAP2K3,MAP2K6,MCL1,MYB,NF1,NLRC4,NLRP1,Nlrp1a,NOS2,NR3C1,Pmaip1,POU2AF1,PPP3CB,PXN,RAC2,RB1,SELPLG,SERPINA1,SERPINB2,SOAT1,ST14,TNFAIP8L2,TNFRSF13B,TNFRSF13C,TNFSF11,TSC22D3,TWSG1,VAV1,VAV3,VTN
Cell Death	Apoptosis of lymphatic system cells	31	2.10292	ADORA2B,BCL2,BIRC6,CASP2,CSF1,DICER1,E2F2,EP300,FOS,GADD45A,ID3,IL18,IL7R,IRS2,MALT1,MAP2K3,MAP2K6,MCL1,NOS2,NR3C1,Pmaip1,POU2AF1,PPP3CB,RAC2,RB1,ST14,TNFAIP8L2,TSC22D3,TWSG1,VAV1,VAV3
Cell Death	Cell death of lymphatic system cells	32	1.82974	ADORA2B,BCL2,BIRC6,CASP2,CSF1,DICER1,E2F2,EP300,FOS,GADD45A,ID3,IL18,IL7R,IRS2,MALT1,MAP2K3,MAP2K6,MCL1,Meis1,NOS2,NR3C1,Pmaip1,POU2AF1,PPP3CB,RAC2,RB1,ST14,TNFAIP8L2,TSC22D3,TWSG1,VAV1,VAV3
Cell Death	Cell death of blood cells	54	3.20482	ABCB1,BCL2,BIRC6,CAMK2G,CASP2,CSF1,CSF2RB,CXCL12,DICER1,E2F2,ELF1,EP300,F2R,FABP4,FLT3,FOS,ID3,IKZF2,IL18,IL7R,IRS2,MALT1,MAP2K3,MAP2K6,MCL1,Meis1,MYB,NF1,NLRC4,NLRP1,Nlrp1a,NOS2,NR3C1,OSM,Pmaip1,POU2AF1,PPP3CB,PXN,RAC2,RB1,SELPLG,SERPINA1,SERPINB2,SOAT1,ST14,TNFAIP8L2,TNFRSF13B,TNFRSF13C,TNFSF11,TSC22D3,TWSG1,VAV1,VAV3,VTN
Cell Death	Cell viability	52	2.3851	ABCB1,Abcb1b,ABCB4,ADORA3,ALDH3A1,ANGPT1,BCL2,CADM1,CAPN2,CASP2,CSF1,CSF2RB,CUL3,CXCL12,DICER1,ELF1,EP300,F2R,FLI1,FLT3,FOS,GADD45A,GAS6,GFRA2,HSPB8,IKZF2,IL18,IL7R,IRS2,KSR1,LIF,MALT1,MCL1,MPG,MYB,NF1,NR3C1,OSM,PMS2,POU2AF1,POU2F1,PTK2,RAC2,RB1,SELPLG,SERPINB2,SLC1A3,TGFB3,TNFRSF13B,TNFRSF13C,TNFSF11,TSC22D3
Cell Death	Cell survival	61	3.767	ABCB1,Abcb1b,ABCB4,ADORA3,ALDH3A1,ANGPT1,BCL2,CADM1,CAPN2,CASP2,CBLB,CSF1,CSF2RB,CSF3R,CUL3,CXCL12,DICER1,ELF1,EP300,F2R,FLI1,FLT3,FOS,GADD45A,GAS6,GFRA2,HSPB8,IKZF2,IL18,IL7R,IRS2,JDP2,KSR1,LIF,MALT1,MCL1,MPG,MYB,NF1,NOS2,NOTCH2,NR3C1,OSM,PGF,PMS2,POU2AF1,POU2F1,PTK2,PTP4A3,RAC2,RB1,SELPLG,SERPINB2,SLC11A1,SLC1A3,TGFB3,TNFRSF13B,TNFRSF13C,TNFSF11,TSC22D3,VCL
Cell Death	Apoptosis	140	4.88606	A4GALT,ABCB1,ADORA2B,ADRB2,AHI1,ALCAM,ANGPT1,Apol7e (includes others),AQP7,ARRB2,ATOH1,ATP6AP2,B4GALT1,BCL2,BHLHB9,BIK,BIRC6,C1QTNF9B,C3,CADM1,CAMK2G,CAPN2,CASP2,CAST,CBLB,CCDC88A,CIT,CNTFR,COL4A1,COL4A2,CREG1,CSF1,CTSS,CTSV,CUL3,CXCL12,DDX11,DDX58,DEGS1,DES,DGAT1,DICER1,E2F2,EHD3,EIF5A,EP300,F2R,FAH,FLI1,FLT3,FOS,GADD45A,GAS6,GFI1,GSTM5,HBA1/HBA2,ID3,Ifi27l2a/Ifi27l2b,IL18,IL7R,IQGAP2,IRS2,JMY,K…
Cell Death	Necrosis	144	5.97062	A4GALT,ABCB1,ABCB4,ADIPOR1,ADIPOR2,ADORA2B,ADRB2,ALCAM,ALOX12,ANGPT1,Apol7e (includes others),AQP7,ARRB2,ATOH1,ATP6AP2,BACE1,BCL2,BHLHB9,BIRC6,C1QTNF9B,C3,CAMK2G,CAPN2,CASP2,CAST,CBLB,CIT,CNTFR,COL4A1,COL4A2,CREG1,CSF1,CSF2RB,CSF3R,CTSS,CTSV,CUL3,CXCL12,DDX58,DES,DGAT1,DICER1,DLG4,DMTF1,E2F2,ELF1,EP300,F2R,FABP4,FAH,FLI1,FLT3,FOS,GADD45A,GAS6,GFRA2,GSTM5,ID3,IKZF2,IL18,IL7R,IQGAP2,IRS2,KRT18,KSR1…
Cell Morphology	Size of cells	41	1.97062	ADRB2,AIDA,ALOX12,AQP7,C1QTNF9B,C3,CADM1,CSF1,CUL3,DICER1,DOCK10,E2F2,ENPP2,EP300,FMO5,GADD45A,IL18,IL7R,IRS2,ITM2B,KRT18,KSR1,LIF,MAP2K6,MCOLN3,MYH9,NF1,NPM1,NR3C1,PGF,PHLPP1,PLEC,PLSCR3,PTK2,RB1,RTN4,SERPINE2,SFRP1,SORBS3,STC1,TNFSF11
Cell Morphology	Morphology of leukocytes	32	2.04624	ABCB1,Abcb1b,BCL2,C3,CBLB,CMKLR1,CSF1,CSF3R,DDX58,GFI1,ID3,IL11RA,IL18,IL7R,ITGB7,LCP2,LIF,Ly6a (includes others),MALT1,MCL1,PCSK1,PLA2G2D,Pmaip1,POU2AF1,PPP3CB,Serpina3g (includes others),SOAT1,TGFBR1,TNFAIP8L2,TNFRSF13C,TXNIP,VAV1
Cell Morphology	Morphology of blood cells	41	2.12263	ABCB1,Abcb1b,ANXA7,B4GALT1,BCL2,C3,CBLB,CMKLR1,CSF1,CSF3R,DDX58,F2R,FLI1,GFI1,HBA1/HBA2,ID3,IL11RA,IL18,IL7R,ITGB7,LCP2,LGMN,LIF,Ly6a (includes others),MALT1,MCL1,MYB,PCSK1,PLA2G2D,Pmaip1,POU2AF1,PPP3CB,RAD54B,RB1,Serpina3g (includes others),SOAT1,TGFBR1,TNFAIP8L2,TNFRSF13C,TXNIP,VAV1
Immune response	Activation of cells	53	1.73518	ANGPT1,B4GALT1,BCL2,C3,CADM1,CBLB,CD3G,CD72,CSF1,CSF2RB,CYSLTR2,DDX58,DOCK2,EPHB2,F2RL1,F2RL2,FCGR1A,FLT3,GADD45A,GFI1,GJA4,IL18,KRT18,KSR1,LCP2,LGALS9B,LIF,LYNX1,MALT1,NCF1,NDFIP1,NOS2,NPM1,OSM,OTUD7B,P2RX1,PHLPP1,PLA2G2D,PLEK,PTK2,SELPLG,SERPINE2,SLC11A1,SMURF1,ST3GAL5,STC1,TNFAIP8L2,TNFRSF13B,TNFSF11,TWSG1,TXNIP,VAV1,VAV3
Immune response	Binding of blood cells	32	3.61798	ALOX12,ALOX15,ANGPT1,ANXA7,ARRB2,B4GALT1,C3,CBLB,Cmah,CSF1,CSF2RB,CSF3R,CXCL12,F2R,GLRX,ITGB7,LCP2,LIF,Ly6a (includes others),MFNG,NOS2,NOTCH2,OSM,PLAU,RAC2,RAP1A,SELPLG,TGFBR1,TNFSF11,TRPV2,VAV1,VAV3
Immune response	Recruitment of cells	32	2.37263	ADORA2B,ADORA3,ADRB2,ALOX15,ARRB2,B4GALT1,CBLB,CLEC10A,CMKLR1,CSF1,CSF2RB,CTSC,CXCL12,DDX58,F2RL1,FOS,GLRX,IL18,ITGAE,ITGB7,MAP2K3,MCOLN2,NCF4,OSM,P2RX1,PGF,RTN4,SEMA3A,ST14,TNFRSF10A,VAV1,VAV3
Immune response	Recruitment of leukocytes	31	2.58838	ADORA2B,ADORA3,ADRB2,ALOX15,ARRB2,B4GALT1,CBLB,CLEC10A,CMKLR1,CSF1,CSF2RB,CTSC,CXCL12,DDX58,F2RL1,FOS,GLRX,IL18,ITGAE,ITGB7,MAP2K3,MCOLN2,NCF4,OSM,P2RX1,RTN4,SEMA3A,ST14,TNFRSF10A,VAV1,VAV3
Immune response	Binding of leukocytes	30	3.76447	ALOX12,ALOX15,ANGPT1,B4GALT1,C3,CBLB,Cmah,CSF1,CSF2RB,CSF3R,CXCL12,F2R,GLRX,ITGB7,LCP2,LIF,Ly6a (includes others),MFNG,NOS2,NOTCH2,OSM,PLAU,RAC2,RAP1A,SELPLG,TGFBR1,TNFSF11,TRPV2,VAV1,VAV3
Proliferation	Proliferation of blood cells	78	6.25414	ABCB1,BCL2,C3,CBLB,CD3G,CD72,Cmah,CSF1,CSF2RB,CSF3R,CXCL12,CYSLTR2,DHFR,DICER1,DMTF1,DOCK2,DOK2,DUSP10,E2F2,EED,EFNB1,EHD3,ELF1,EP300,F2RL1,FABP4,FLI1,FLT3,GADD45A,GFI1,ID3,IKZF2,IL11RA,IL18,IL7R,IL9R,IRS2,KSR1,LCP2,LGALS9B,Ly6a (includes others),MALT1,Meis1,MFNG,MYB,NDFIP1,NF1,NFATC1,NOS2,NOTCH2,NR3C1,NSG2,OSM,PGF,PLA2G2D,PLAU,POU2AF1,PPP3CB,PTK2,RAC2,RASGRF2,RASGRP3,RNF128,RPS6KA5,SEMA3A,Serpin…
Proliferation	Lymphopoiesis	69	5.99568	ADORA2B,BCL2,BIK,CADM1,CBLB,CD3D,CD3G,CD72,CDH17,CTSV,CXCL12,DDX58,DICER1,DOCK2,DOK2,E2F2,EED,EFNB1,ELF1,EP300,FLI1,FLT3,FOS,GADD45A,GAS6,GFI1,ID3,IKZF2,IL10RA,IL11RA,IL18,IL7R,LAMP1,LCP2,LGALS9B,LIF,LTBP1,MALT1,MFNG,MPZL2,MYB,NDFIP1,NF1,NFAM1,NFATC1,NOTCH2,OSM,OTUD7B,PAX5,PCSK1,PGF,PHLPP1,PICALM,PLA2G2D,POU2AF1,PPP3CB,RASGRP3,RB1,RNF128,SFRP1,ST3GAL5,TGFBR1,TNFRSF13B,TNFRSF13C,TNFSF11,TWSG1,VAV1…
Proliferation	Hematopoiesis of mononuclear leukocytes	73	6.86967	ADORA2B,BCL2,BIK,CADM1,CBLB,CD3D,CD3G,CD72,CDH17,CSF1,CSF3R,CTSV,CXCL12,DDX58,DICER1,DOCK2,DOK2,E2F2,EED,EFNB1,ELF1,EP300,EPHB2,FLI1,FLT3,FOS,GADD45A,GAS6,GFI1,GPR68,ID3,IKZF2,IL10RA,IL11RA,IL18,IL7R,LAMP1,LCP2,LGALS9B,LIF,LTBP1,MALT1,MFNG,MPZL2,MYB,NDFIP1,NF1,NFAM1,NFATC1,NOTCH2,OSM,OTUD7B,PAX5,PCSK1,PGF,PHLPP1,PICALM,PLA2G2D,POU2AF1,PPP3CB,RASGRP3,RB1,RNF128,SFRP1,ST3GAL5,TGFBR1,TNFRSF13B,TNFRS…
Proliferation	Leukopoiesis	82	7.13194	ADORA2B,ALOX15,BCL2,BIK,CADM1,CBLB,CD3D,CD3G,CD72,CDH17,CSF1,CSF2RB,CSF3R,CTSV,CXCL12,DDX58,DICER1,DOCK2,DOK2,E2F2,EED,EFNB1,ELF1,EP300,EPHB2,FCGR1A,FLI1,FLT3,FOS,GADD45A,GAS6,GFI1,GPR68,ID3,IKZF2,IL10RA,IL11RA,IL18,IL7R,LAMP1,LCP2,LGALS9B,LIF,LTBP1,MALT1,MFNG,MPZL2,MYB,NDFIP1,NF1,NFAM1,NFATC1,NOTCH2,OSM,OTUD7B,PAX5,PCSK1,PGF,PHLPP1,PIAS3,PICALM,PLA2G2D,POU2AF1,PPP3CB,RAC2,RARB,RARG,RASGRP3,RB1,R…
Proliferation	Cell proliferation of T lymphocytes	51	3.76447	BCL2,C3,CBLB,CD3G,CSF2RB,CXCL12,DICER1,DOCK2,DOK2,DUSP10,E2F2,EFNB1,EHD3,ELF1,F2RL1,FABP4,FLT3,GADD45A,IL18,IL7R,IL9R,IRS2,KSR1,LCP2,LGALS9B,Ly6a (includes others),MALT1,MYB,NDFIP1,NF1,NOS2,OSM,PLA2G2D,PLAU,POU2AF1,PPP3CB,RAC2,RASGRF2,RASGRP3,RNF128,RPS6KA5,Serpina3g (includes others),ST3GAL5,TGFBR1,TNFRSF13B,TNFRSF13C,TSC22D3,TXNIP,VAV1,VAV3,ZBTB16
Proliferation	Proliferation of lymphocytes	68	5.65758	BCL2,C3,CBLB,CD3G,CD72,Cmah,CSF2RB,CXCL12,DICER1,DMTF1,DOCK2,DOK2,DUSP10,E2F2,EED,EFNB1,EHD3,ELF1,EP300,F2RL1,FABP4,FLI1,FLT3,GADD45A,GFI1,ID3,IKZF2,IL11RA,IL18,IL7R,IL9R,IRS2,KSR1,LCP2,LGALS9B,Ly6a (includes others),MALT1,MFNG,MYB,NDFIP1,NF1,NFATC1,NOS2,NOTCH2,OSM,PGF,PLA2G2D,PLAU,POU2AF1,PPP3CB,RAC2,RASGRF2,RASGRP3,RNF128,RPS6KA5,Serpina3g (includes others),SHB,ST3GAL5,TGFBR1,TNFRSF13B,TNFRSF13…
Proliferation	Proliferation of mononuclear leukocytes	69	5.83565	BCL2,C3,CBLB,CD3G,CD72,Cmah,CSF1,CSF2RB,CXCL12,DICER1,DMTF1,DOCK2,DOK2,DUSP10,E2F2,EED,EFNB1,EHD3,ELF1,EP300,F2RL1,FABP4,FLI1,FLT3,GADD45A,GFI1,ID3,IKZF2,IL11RA,IL18,IL7R,IL9R,IRS2,KSR1,LCP2,LGALS9B,Ly6a (includes others),MALT1,MFNG,MYB,NDFIP1,NF1,NFATC1,NOS2,NOTCH2,OSM,PGF,PLA2G2D,PLAU,POU2AF1,PPP3CB,RAC2,RASGRF2,RASGRP3,RNF128,RPS6KA5,Serpina3g (includes others),SHB,ST3GAL5,TGFBR1,TNFRSF13B,TNF…
Proliferation	Proliferation of immune cells	73	6.266	BCL2,C3,CBLB,CD3G,CD72,Cmah,CSF1,CSF2RB,CXCL12,CYSLTR2,DICER1,DMTF1,DOCK2,DOK2,DUSP10,E2F2,EED,EFNB1,EHD3,ELF1,EP300,F2RL1,FABP4,FLI1,FLT3,GADD45A,GFI1,ID3,IKZF2,IL11RA,IL18,IL7R,IL9R,IRS2,KSR1,LCP2,LGALS9B,Ly6a (includes others),MALT1,MFNG,MYB,NDFIP1,NF1,NFATC1,NOS2,NOTCH2,NR3C1,OSM,PGF,PLA2G2D,PLAU,POU2AF1,PPP3CB,PTK2,RAC2,RASGRF2,RASGRP3,RNF128,RPS6KA5,SEMA3A,Serpina3g (includes others),SHB,ST…
Homeostasis	Lymphocyte homeostasis	64	6.85078	ADORA2B,BCL2,BIK,CADM1,CBLB,CD3D,CD3G,CTSV,CXCL12,DDX58,DICER1,DOCK10,DOCK2,DOK2,E2F2,EED,EFNB1,ELF1,EP300,FLI1,GAS6,GFI1,ID3,IKZF2,IL10RA,IL11RA,IL18,IL7R,LAMP1,LCP2,LGALS9B,LIF,LTBP1,MALT1,MFNG,MPZL2,MYB,NDFIP1,NF1,NFATC1,NOTCH2,OSM,OTUD7B,PAX5,PCSK1,PGF,PHLPP1,PLA2G2D,Pmaip1,POU2AF1,PPP3CB,RASGRP3,RB1,RNF128,SPNS2,ST3GAL5,TGFBR1,TNFRSF13B,TNFRSF13C,TNFSF11,TWSG1,VAV1,VAV3,ZBTB16
Homeostasis	Homeostasis of leukocytes	66	7.098	ADORA2B,BCL2,BIK,CADM1,CBLB,CD3D,CD3G,CSF2RB,CTSV,CXCL12,DDX58,DICER1,DOCK10,DOCK2,DOK2,E2F2,EED,EFNB1,ELF1,EP300,FLI1,FLT3,GAS6,GFI1,ID3,IKZF2,IL10RA,IL11RA,IL18,IL7R,LAMP1,LCP2,LGALS9B,LIF,LTBP1,MALT1,MFNG,MPZL2,MYB,NDFIP1,NF1,NFATC1,NOTCH2,OSM,OTUD7B,PAX5,PCSK1,PGF,PHLPP1,PLA2G2D,Pmaip1,POU2AF1,PPP3CB,RASGRP3,RB1,RNF128,SPNS2,ST3GAL5,TGFBR1,TNFRSF13B,TNFRSF13C,TNFSF11,TWSG1,VAV1,VAV3,ZBTB16
Homeostasis	Cellular homeostasis	116	7.97062	ACACB,ACO1,ADIPOR1,ADIPOR2,ADORA2B,ANKRD26,ANXA7,APLP2,BCL2,BCO2,BIK,C3,CADM1,CASP2,CAST,CBLB,CD3D,CD3G,CD72,CHRNB1,CREG1,CSF2RB,CTSV,CXCL12,DDX58,DENND3,DICER1,DOCK10,DOCK2,DOK2,E2F2,EED,EFNB1,ELF1,EP300,EPHB2,F2R,F2RL1,FABP4,FLI1,FLT3,FMO5,GAS6,GFI1,ID3,IKZF2,IL10RA,IL11RA,IL18,IL7R,IRS2,KCNK5,LAMP1,LCP2,LGALS9B,LIF,LTBP1,MALT1,MCL1,MFNG,MPZL2,MYB,NDFIP1,NF1,NFATC1,NLRC4,NOS2,NOTCH2,OSM,OTUD7B,…
Homeostasis	Function of lymphatic system cells	38	5.1831	ABCB1,Abcb1b,ADRB2,ARRB2,BCL2,BIK,CASP2,CBLB,CD3G,Cmah,CSF2RB,CTSC,CTSS,DICER1,DMTF1,ECM1,ID3,IL10RA,IL18,IL9R,ITGB7,LGMN,MAP2K3,MCL1,NFATC1,NOS2,PLEC,POU2AF1,PPP3CB,RASGRF2,RNF128,SEMA3A,SPNS2,TNFAIP8L2,TRIP10,TSC22D1,TXNIP,VAV1
Migration	Cell movement of granulocytes	32	2.28904	ARRB2,B4GALT1,C3,CAST,CMKLR1,CSF1,CSF3R,CTSC,CXCL12,DICER1,DOCK2,DOCK5,F2R,F2RL1,F7,FABP4,FOS,IL18,MYH9,NCF1,NOS2,OLFM4,OSM,PGF,RAC2,SELPLG,SERPINA1,ST14,TNFAIP8L2,VAV1,VAV3,VTN
Migration	Cellular infiltration by leukocytes	44	3.50864	ABCB4,ARRB2,B4GALT1,C1QTNF6,C3,CAST,CMKLR1,CSF1,CSF2RB,CTSC,CXCL12,CYSLTR2,DICER1,DOCK2,F2R,F2RL1,F7,FABP4,FOS,GAS6,IL11RA,IL18,Ly6a (includes others),MALT1,NCF1,NFATC1,NOS2,OLFM4,OSM,PGF,PLAU,PLEC,RAC2,RB1,SELPLG,SERPINA1,SERPINE2,SFRP1,ST14,STC1,TGFBR1,TNFAIP8L2,VAV1,VAV3
Migration	Migration of mononuclear leukocytes	30	2.40782	Abcb1b,ARRB2,BCL2,C3,CBLB,COL4A1,CTSS,CTSV,CXCL12,DDX58,DICER1,DOCK2,ENPP2,F2RL1,FOS,ITGAE,ITGB7,LCP2,Ly6a (includes others),MYB,MYH9,NOS2,OSM,PLEC,RAC2,RAP1A,SELPLG,SERPINE2,SPNS2,ST14
Migration	Cell movement of lymphocytes	38	3.80967	Abcb1b,ARRB2,BCL2,C3,CBLB,COL4A1,CSF2RB,CTSV,CXCL12,DDX58,DICER1,DOCK2,ENPP2,F2RL1,FOS,IL18,ITGAE,ITGB7,LCP2,Ly6a (includes others),MALT1,MYB,MYH9,NFATC1,NOS2,OSM,PLEC,POU2AF1,RAC2,RAP1A,SELPLG,SERPINE2,SPNS2,ST14,TGFBR1,TIAM1,TNFAIP8L2,VAV3
Migration	Cell movement of mononuclear leukocytes	41	3.8729	Abcb1b,ARRB2,BCL2,C3,CBLB,COL4A1,CSF2RB,CTSS,CTSV,CXCL12,DDX58,DICER1,DOCK2,ENPP2,F2RL1,FOS,IL11RA,IL18,ITGAE,ITGB7,LCP2,Ly6a (includes others),MALT1,MYB,MYH9,NFATC1,NOS2,OLFM4,OSM,PLEC,POU2AF1,RAC2,RAP1A,SELPLG,SERPINE2,SPNS2,ST14,TGFBR1,TIAM1,TNFAIP8L2,VAV3
Migration	Cell movement of leukocytes	70	4.91009	Abcb1b,ABCB4,ALCAM,ALOX15,ARRB2,ASB2,B4GALT1,BCL2,C1QTNF6,C3,CAST,CBLB,CMKLR1,COL4A1,CSF1,CSF2RB,CSF3R,CTSC,CTSS,CTSV,CXCL12,CYSLTR2,DDX58,DICER1,DOCK2,DOCK5,ENPP2,F2R,F2RL1,F7,FABP4,FOS,GAS6,IL10RA,IL11RA,IL18,ITGAE,ITGB7,LCP2,Ly6a (includes others),MALT1,MYB,MYH9,NCF1,NFATC1,NLRC4,NOS2,OLFM4,OSM,PGF,PLAU,PLEC,POU2AF1,RAC2,RAP1A,RB1,SELPLG,SERPINA1,SERPINE2,SFRP1,SPNS2,ST14,STC1,TGFBR1,TIAM1,TNF…
Migration	Cellular infiltration by phagocytes	30	2.41454	B4GALT1,C1QTNF6,C3,CAST,CMKLR1,CSF1,CSF2RB,CTSC,CXCL12,CYSLTR2,DICER1,DOCK2,F7,FABP4,GAS6,IL11RA,IL18,NCF1,NOS2,OSM,PGF,PLAU,RAC2,SERPINA1,SFRP1,ST14,STC1,TNFAIP8L2,VAV1,VAV3
Migration	Cell movement of phagocytes	47	3.0348	ALCAM,ALOX15,ARRB2,ASB2,B4GALT1,C1QTNF6,C3,CAST,CMKLR1,COL4A1,CSF1,CSF2RB,CSF3R,CTSC,CTSS,CTSV,CXCL12,CYSLTR2,DICER1,DOCK2,DOCK5,F2RL1,F7,FABP4,GAS6,IL10RA,IL11RA,IL18,MYH9,NCF1,NLRC4,NOS2,OSM,PGF,PLAU,PLEC,RAC2,SELPLG,SERPINA1,SFRP1,ST14,STC1,TNFAIP8L2,TRPV2,VAV1,VAV3,VTN
Migration	Migration of lymphatic system cells	30	2.43063	Abcb1b,ADRB2,ARRB2,BCL2,C3,CBLB,COL4A1,CTSV,CXCL12,DDX58,DICER1,DOCK2,ENPP2,F2RL1,FOS,ITGAE,ITGB7,LCP2,Ly6a (includes others),MYB,MYH9,NOS2,OSM,PLEC,RAC2,RAP1A,SELPLG,SERPINE2,SPNS2,ST14
Migration	Cell movement of lymphatic system cells	39	3.79588	Abcb1b,ADRB2,ARRB2,BCL2,C3,CBLB,COL4A1,CSF2RB,CTSV,CXCL12,DDX58,DICER1,DOCK2,ENPP2,F2RL1,FOS,IL18,ITGAE,ITGB7,LCP2,Ly6a (includes others),MALT1,MYB,MYH9,NFATC1,NOS2,OSM,PLEC,POU2AF1,RAC2,RAP1A,SELPLG,SERPINE2,SPNS2,ST14,TGFBR1,TIAM1,TNFAIP8L2,VAV3
Migration	Leukocyte migration	83	6.68194	Abcb1b,ABCB4,ADORA2B,ADORA3,ADRB2,ALCAM,ALOX15,ARRB2,ASB2,B4GALT1,BCL2,C1QTNF6,C3,CAST,CBLB,CLEC10A,CMKLR1,COL4A1,CSF1,CSF2RB,CSF3R,CTSC,CTSS,CTSV,CXCL12,CYSLTR2,DDX58,DICER1,DOCK2,DOCK5,ENPP2,F2R,F2RL1,F7,FABP4,FOS,GAS6,GLRX,IL10RA,IL11RA,IL18,ITGAE,ITGB7,LCP2,Ly6a (includes others),MALT1,MAP2K3,MCOLN2,MYB,MYH9,NCF1,NCF4,NFATC1,NLRC4,NOS2,OLFM4,OSM,P2RX1,PGF,PLAU,PLEC,POU2AF1,PTK2,RAC2,RAP1A,RB1…
Homeostasis	Quantity of hematopoietic progenitor cells	53	4.8962	ABCB1,Abcb1b,AGK,ALOX15,ATP6AP2,BCL2,BIK,CD3G,CD72,CDH17,CSF1,CSF3R,CXCL12,DMTF1,DOK2,EFNB1,EP300,FLI1,FLT3,FOS,GADD45A,GFI1,HBA1/HBA2,IL7R,LCP2,LGMN,LIF,Ly6a (includes others),MCL1,Meis1,MYB,NFATC1,NOS2,NR3C1,OSM,PICALM,POU2F1,PPP3CB,RAC2,RARG,RB1,RGS18,SPNS2,SPRED2,SSBP2,ST14,TNFRSF13B,TNFRSF13C,TSC22D3,TWSG1,VAV1,VAV3,ZBTB16
Homeostasis	Quantity of B lymphocytes	42	3.38091	BCL2,BIK,C1QTNF6,C3,CD72,CDH17,CSF1,CXCL12,DOCK2,EP300,FCGR1A,FLI1,FLT3,FOS,GFI1,IL18,IL7R,ITGB7,LIF,MALT1,Meis1,MFNG,MPZL2,MYB,NFATC1,NOS2,NOTCH2,PAX5,POU2AF1,RAC2,RARB,RARG,RASGRP3,SPNS2,SSBP2,TNFAIP8L2,TNFRSF13B,TNFRSF13C,TNFSF11,TWSG1,VAV1,VAV3
Homeostasis	Quantity of phagocytes	49	3.77728	ARRB2,B4GALT1,BCL2,BIK,C3,CLEC10A,CMKLR1,CSF1,CSF3R,CTSS,CTSV,DICER1,DOK2,F2RL1,FLI1,FLT3,GFI1,GPR68,IL18,IL7R,IL9R,ITGB7,LGALS2,LGALS9B,LIF,Ly6a (includes others),MCL1,Meis1,MFNG,NDFIP1,NEDD4L,NF1,NOS2,NOTCH2,PCSK1,PLA2G2D,PLAU,PTK2,RAC2,RB1,SELPLG,SERPINA1,SERPINB2,SOAT1,STEAP4,TGFBR1,TNFSF11,TWSG1,VTN
Homeostasis	Quantity of T lymphocytes	71	7.97062	ABCB1,Abcb1b,ATP6AP2,BCL2,BIK,CAMK2G,CBLB,CD3D,CD3G,CLEC10A,CMKLR1,CSF1,CSF2RB,CTSS,CTSV,DDX58,DGAT1,DICER1,DMTF1,DOCK2,DUSP10,E2F2,EED,EFNB1,EP300,FLI1,FLT3,FOS,GADD45A,GFI1,ID3,IL10RA,IL18,IL7R,IL9R,ITGAE,ITGB7,LCP2,LGALS2,LGALS9B,LIF,MALT1,MCL1,MPG,MPZL2,NDFIP1,NF1,NFATC1,NOS2,NOTCH2,NR3C1,OSM,PCSK1,PLA2G2D,Pmaip1,POU2AF1,PPP3CB,RARB,RARG,RB1,RPS6KA5,SELPLG,SPNS2,ST14,TGFBR1,TNFAIP8L2,TNFRSF13…
Homeostasis	Quantity of lymphocytes	96	10.58	ABCB1,Abcb1b,ATP6AP2,B4GALT1,BCL2,BIK,C1QTNF6,C3,CAMK2G,CBLB,CD3D,CD3G,CD72,CDH17,CLEC10A,CMKLR1,CSF1,CSF2RB,CTSS,CTSV,CXCL12,DDX58,DGAT1,DICER1,DMTF1,DOCK2,DOK2,DUSP10,E2F2,EED,EFNB1,ELF1,EP300,F2RL1,FCGR1A,FLI1,FLT3,FOS,GADD45A,GFI1,ID3,IL10RA,IL18,IL7R,IL9R,ITGAE,ITGB7,LCP2,LGALS2,LGALS9B,LGMN,LIF,Ly6a (includes others),MALT1,MCL1,Meis1,MFNG,MPG,MPZL2,MYB,NDFIP1,NF1,NFATC1,NOS2,NOTCH2,NR3C1,OS…
Homeostasis	Quantity of granulocytes	33	2.1707	ADORA3,ALOX15,B4GALT1,BIK,C3,CLEC10A,CMKLR1,CSF1,CSF2RB,CSF3R,DDX58,DOK2,F2RL1,FLI1,GADD45A,GFI1,ITGB7,LGALS2,LGALS9B,LIF,Ly6a (includes others),MCL1,MFNG,NDFIP1,NEDD4L,NOS2,PTK2,RAC2,SELPLG,SERPINA1,SERPINB2,TWSG1,VTN
Homeostasis	Quantity of myeloid cells	57	3.52143	ADORA3,AGK,ALOX15,B4GALT1,BCL2,BIK,C3,CLEC10A,CMKLR1,CSF1,CSF2RB,CSF3R,CTSS,CTSV,DDX58,DICER1,DOK2,F2RL1,FLI1,GADD45A,GFI1,GPR68,HBA1/HBA2,IL18,IL9R,ITGB7,LGALS2,LGALS9B,LGMN,LIF,Ly6a (includes others),MCL1,Meis1,MFNG,MYB,NDFIP1,NEDD4L,NF1,NOS2,NR3C1,PICALM,PLA2G2D,PLAU,POU2F1,PTK2,RAC2,RB1,RGS18,SELPLG,SERPINA1,SERPINB2,SOAT1,SPRED2,STEAP4,TSC22D3,TWSG1,VTN
Homeostasis	Quantity of mononuclear leukocytes	98	10.4737	ABCB1,Abcb1b,ATP6AP2,B4GALT1,BCL2,BIK,C1QTNF6,C3,CAMK2G,CBLB,CD3D,CD3G,CD72,CDH17,CLEC10A,CMKLR1,CSF1,CSF2RB,CSF3R,CTSS,CTSV,CXCL12,DDX58,DGAT1,DICER1,DMTF1,DOCK2,DOK2,DUSP10,E2F2,EED,EFNB1,ELF1,EP300,F2RL1,FCGR1A,FLI1,FLT3,FOS,GADD45A,GFI1,GPR68,ID3,IL10RA,IL18,IL7R,IL9R,ITGAE,ITGB7,LCP2,LGALS2,LGALS9B,LGMN,LIF,Ly6a (includes others),MALT1,MCL1,Meis1,MFNG,MPG,MPZL2,MYB,NDFIP1,NF1,NFATC1,NOS2,NOT…
Homeostasis	Quantity of leukocytes	108	8.72125	ABCB1,Abcb1b,ADORA3,ALCAM,ALOX15,ARRB2,ATP6AP2,B4GALT1,BCL2,BIK,C1QTNF6,C3,CAMK2G,CBLB,CD3D,CD3G,CD72,CDH17,CLEC10A,CMKLR1,CSF1,CSF2RB,CSF3R,CTSS,CTSV,CXCL12,DDX58,DGAT1,DICER1,DMTF1,DOCK2,DOK2,DUSP10,E2F2,EED,EFNB1,ELF1,EP300,F2RL1,FCGR1A,FLI1,FLT3,FOS,GADD45A,GFI1,GPR68,ID3,IL10RA,IL18,IL7R,IL9R,ITGAE,ITGB7,LCP2,LGALS2,LGALS9B,LGMN,LIF,Ly6a (includes others),MALT1,MCL1,Meis1,MFNG,MPG,MPZL2,MYB,…
Homeostasis	Quantity of blood cells	118	8.78516	ABCB1,Abcb1b,ADORA3,AGK,ALCAM,ALOX15,ARRB2,ATP6AP2,B4GALT1,BCL2,BIK,C1QTNF6,C3,CAMK2G,CBLB,CD3D,CD3G,CD72,CDH17,CLEC10A,CMKLR1,CSF1,CSF2RB,CSF3R,CTSS,CTSV,CXCL12,DDX58,DGAT1,DHFR,DICER1,DMTF1,DOCK2,DOK2,DUSP10,E2F2,EED,EFNB1,ELF1,EP300,F2RL1,FCGR1A,FLI1,FLT3,FOS,GADD45A,GFI1,GPR68,HBA1/HBA2,ID3,IL10RA,IL18,IL7R,IL9R,ITGAE,ITGB7,LCP2,LGALS2,LGALS9B,LGMN,LIF,Ly6a (includes others),MALT1,MCL1,Meis1,…
Immune response	Production of antibody	30	2.00087	ABCB1,B4GALT1,BCL2,C1QTNF6,CD72,CDH17,Cmah,CSF2RB,CTSS,E2F2,ECM1,F2RL1,FCGR1A,FLI1,GADD45A,ID3,LGALS2,Ly6a (includes others),MALT1,NFATC1,NOS2,NR3C1,POU2AF1,RASGRP3,RNF128,TNFAIP8L2,TNFRSF13B,TNFRSF13C,TRIP10,VAV1
Immune response	Immune response of cells	37	2.35458	Abcb1b,ATXN3,C3,CD68,CORO1C,CSF2RB,CSF3R,CTSS,DDX58,DOCK2,F2R,FCGR1A,GAS6,GLRX,IL10RA,IL18,IL7R,LCP2,MALT1,MCL1,MEX3B,MYH9,NCF1,NOS2,NR3C1,PLAU,Pmaip1,RAB31,RAC2,SIRPB1,SLC11A1,SOAT1,SPRY4,TNFRSF10A,TRPV2,VAV1,VTN

## Sheet: ED Table 9
Pathway	P-value	Genes
WNT/SHH Axonal Guidance Signaling Pathway	0.00155	FZD4,SEMA3A,SFRP1
G alpha (12/13) signalling events	0.0115	ARHGEF37,RASGRF2
Spermine and Spermidine Degradation I	0.0146	SAT2
p75 NTR receptor-mediated signalling	0.0158	ARHGEF37,RASGRF2
Regulation of Insulin-like Growth Factor (IGF) transport and uptake by IGFBPs	0.0193	IGFBP6, SERPINA1*
BBSome Signaling Pathway	0.0221	CYSLTR2, FZD4, TTC8
Aspartate and asparagine metabolism	0.0289	ASPA
TCF dependent signaling in response to WNT	0.0295	FZD4,SFRP1
WNT/β-catenin Signaling	0.0357	FZD4,SFRP1
Semaphorin Neuronal Repulsive Signaling Pathway	0.0357	ITGA8,SEMA3A
Putrescine Degradation III	0.0396	SAT2
Cargo concentration in the ER	0.0431	SERPINA1*

## Sheet: ED Table 10
ImmGen Sample	Cell type assigned in this study	Cell type 2 assigned in this study
SC.LT34F.BM_no4	StemCells
SC.LT34F.BM_no5	StemCells
SC.LT34F.BM_no6	StemCells
SC.LTSL.BM_no1	StemCells
SC.LTSL.BM_no2	StemCells
SC.LTSL.BM_no3	StemCells
SC.STSL.BM_no1	StemCells
SC.STSL.BM_no2	StemCells
SC.STSL.BM_no3	StemCells
SC.MPP34F.BM_no1	StemCells
SC.MPP34F.BM_no2	StemCells
SC.ST34F.BM_no1	StemCells
SC.ST34F.BM_no2	StemCells
SC.CMP.BM.DR_no1	StemCells
SC.CMP.BM.DR_no2	StemCells
SC.CMP.BM.MM_no1	StemCells
SC.CMP.BM.MM_no2	StemCells
SC.CMP.BM.MM_no3	StemCells
SC.MEP.BM_no1	StemCells
SC.MEP.BM_no2	StemCells
SC.GMP.BM_no1	StemCells
SC.GMP.BM_no2	StemCells
SC.GMP.BM_no3	StemCells
SC.CDP.BM_no1	StemCells
SC.CDP.BM_no2	StemCells
SC.CDP.BM_no3	StemCells
SC.MDP.BM_no1	StemCells
SC.MDP.BM_no2	StemCells
SC.MDP.BM_no3	StemCells
MLP.BM_no1	StemCells
MLP.BM_no2	StemCells
MLP.BM_no3	StemCells
MLP.BM_no4	StemCells
proB.CLP.BM_no1	StemCells
proB.CLP.BM_no6	StemCells
proB.CLP.BM_no8	StemCells
proB.FrA.BM_no1	(preproB)	Bcells
proB.FrA.BM_no4	(preproB)	Bcells
proB.FrA.BM_no5	(preproB)	Bcells
proB.FrA.BM_no8	(preproB)	Bcells
proB.FrBC.BM_no1	proB	Bcells
proB.FrBC.BM_no2	proB	Bcells
proB.FrBC.BM_no4	proB	Bcells
preB.FrC.BM_no1	lateB	Bcells
preB.FrC.BM_no2	lateB	Bcells
preB.FrC.BM_no3	lateB	Bcells
preB.FrD.BM_no1	lateB	Bcells
preB.FrD.BM_no2	lateB	Bcells
preB.FrD.BM_no3	lateB	Bcells
B.FrE.BM_no1	lateB	Bcells
B.FrE.BM_no2	lateB	Bcells
B.FrE.BM_no3	lateB	Bcells
GN.BM_no1	Granulocytes
GN.BM_no2	Granulocytes
GN.BM_no3	Granulocytes
GN.BM_no4	Granulocytes
T.4Nve.Sp_no5	CD4Tcells
T.4Nve.Sp_no6	CD4Tcells
T.4Nve.Sp_no7	CD4Tcells
T.4Nve.Sp_no8	CD4Tcells
T.4Mem.Sp_no1	CD4Tcells
T.4Mem.Sp_no4	CD4Tcells
T.4Mem.Sp_no5	CD4Tcells
T.8SP24int.Th_no1	CD8Tcells
T.8SP24int.Th_no2	CD8Tcells
T.8SP24int.Th_no3	CD8Tcells
T.8Nve.Sp.OT1_no3	CD8Tcells
T.8Nve.Sp.OT1_no4	CD8Tcells
T.8Mem.Sp_no1	CD8Tcells
T.8Mem.Sp_no3	CD8Tcells
T.8Mem.Sp_no4	CD8Tcells
NK.Sp_no7	NKcells
NK.Sp_no8	NKcells
NK.Sp_no9	NKcells
T.4SP24_min_.Th_no1	CD4Tcells
T.4SP24_min_.Th_no2	CD4Tcells
T.4SP24_min_.Th_no3	CD4Tcells
Mo.6C_plus_II_min_.BM_no1	Monocytes
Mo.6C_plus_II_min_.BM_no2	Monocytes
Mo.6C_plus_II_min_.BM_no3	Monocytes

[truncated: 1 more sheets: ED Table 11]
